# Supplementary material for: Barcoded monoclonal embryoids are a potential solution to confounding bottlenecks in mosaic organoid screens
Source: bioRxiv. 2025 Jul 23:2025.05.23.655669. Originally published 2025 May 24. Preprint. [Version 3] doi: 10.1101/2025.05.23.655669 (PMC12139999; doi:10.1101/2025.05.23.655669)
Supplement: Supplement 1 — Supplementary Table 1. Marker genes used for mEB cell type annotation. Supplementary Table 2. References highlighting the essential roles of 31 targets in stem cell and EB biology. Supplementary Table 3. The gRNA library targeting genes or NTCs in each screening experiment. Supplementary Table 4. Comparison of log2-scaled fold changes in gRNA frequencies between mESCs and the original plasmid library for CRISPR-cut and CRISPRi. Supplementary Table 5. Comparison of gRNA frequencies between day 21 EBs and the original plasmid library. Supplementary Table 6. Differentially expressed genes were identified by comparing cells with a targeted TF to NTCs in the lateral plate mesoderm. Supplementary Table 7. Comparing cell abundances across 12 identified cell types between clonotypes assigned to each TF target and the NTC was performed using Hooke analysis. Supplementary Table 8. Differentially expressed genes were identified using DESeq2 by comparing pseudobulk profiles of monoclonal EBs assigned to Hand1 and NTC, reporting only results with adjusted p-values <0.05. [file media-1.xlsx]

## Sheet: Table.S1
Supplementary Table 1. Marker genes used for mEB cell type annotation.
Cell type	Markers used for cell type identification	Reference 1	Reference 2	Reference 3
Primordial germ cells	Dppa3,Dppa5a,Dnd1,Ifitm3	https://pubmed.ncbi.nlm.nih.gov/30787436/	https://pubmed.ncbi.nlm.nih.gov/26740066/
Epiblast	Nanog,Sox2,Pou5f1,Utf1,Esrrb,Fgf4	https://pubmed.ncbi.nlm.nih.gov/28768204/	https://pubmed.ncbi.nlm.nih.gov/30840884/	https://pubmed.ncbi.nlm.nih.gov/30787436/
ESCs (2-cell state)	Zscan4c,Zscan4d	https://pubmed.ncbi.nlm.nih.gov/23739662/	https://pubmed.ncbi.nlm.nih.gov/17553482/
Primitive streak	T,Eomes,Nanog,Wnt3	https://pubmed.ncbi.nlm.nih.gov/30840884/	https://pubmed.ncbi.nlm.nih.gov/30787436/	https://pubmed.ncbi.nlm.nih.gov/24968703/
Neuroectoderm	Six3,Otx2,Sox2	https://pubmed.ncbi.nlm.nih.gov/30787436/
Floor plate	Nkx6-1,Foxa2,Shh,Ntn1	https://pubmed.ncbi.nlm.nih.gov/30787437/	https://pubmed.ncbi.nlm.nih.gov/15738958/	https://pubmed.ncbi.nlm.nih.gov/9244300/
Eye field	Pax2,Rax	https://pubmed.ncbi.nlm.nih.gov/8951055/	https://pubmed.ncbi.nlm.nih.gov/9096350/
Early neurons	Ebf2,Ebf3,Neurod1,Isl1	https://pubmed.ncbi.nlm.nih.gov/16621079/	https://pubmed.ncbi.nlm.nih.gov/21569850/	https://pubmed.ncbi.nlm.nih.gov/25762221/
Surface ectoderm	Foxg1,Trp63,Grhl2,Grhl3	https://pubmed.ncbi.nlm.nih.gov/30787436/
Notochord	T,Noto	https://pubmed.ncbi.nlm.nih.gov/30787436/	https://pubmed.ncbi.nlm.nih.gov/17884984/	https://pubmed.ncbi.nlm.nih.gov/26845388/
Definitive endoderm	Sox17,Cer1,Krt18	https://pubmed.ncbi.nlm.nih.gov/30787436/	https://pubmed.ncbi.nlm.nih.gov/10611967/
Parietal endoderm	Lamb1,Sparc	https://pubmed.ncbi.nlm.nih.gov/30787436/
Extraembryonic visceral endoderm	Ttr,Gata4,Rhox5,Sox7,Sox17	https://pubmed.ncbi.nlm.nih.gov/30840884/	https://pubmed.ncbi.nlm.nih.gov/30787436/	https://pubmed.ncbi.nlm.nih.gov/24968703/
Nascent mesoderm	Mesp2,Lefty2,Mesp1	https://pubmed.ncbi.nlm.nih.gov/30787436/
Lateral plate mesoderm	Foxf1,Hoxb6,Hand1,Hand2,Prrx1	https://pubmed.ncbi.nlm.nih.gov/32561665/
Paraxial meosderm	Meox1,Meox2,Tbx1,Pax3	https://pubmed.ncbi.nlm.nih.gov/12925591/	https://pubmed.ncbi.nlm.nih.gov/20501333/	https://pubmed.ncbi.nlm.nih.gov/32788657/
Cardiomyocytes	Tnnt2,Myl4,Myl7	https://pubmed.ncbi.nlm.nih.gov/30787436/
Endothelial cells	Kdr,Pecam1,Cdh5	https://pubmed.ncbi.nlm.nih.gov/30787436/	https://pubmed.ncbi.nlm.nih.gov/20538805/	https://pubmed.ncbi.nlm.nih.gov/24435645/
Blood progenitors	Runx1,Hapln1,Fli1	https://pubmed.ncbi.nlm.nih.gov/30787436/	https://pubmed.ncbi.nlm.nih.gov/20887958/
Erythroid cells	Hba-a1,Hbb-y,Hba-x,Hbb-bh1	https://pubmed.ncbi.nlm.nih.gov/30787436/

## Sheet: Table.S2
Supplementary Table 2. References highlighting the essential roles of 31 targets in stem cell and EB biology.
Gene name	Classification	References
Dnmt1	chromatin modifiers	https://pubmed.ncbi.nlm.nih.gov/33941775/
Eed	chromatin modifiers	https://pubmed.ncbi.nlm.nih.gov/10581039/
Ezh2	chromatin modifiers	https://pubmed.ncbi.nlm.nih.gov/38744974/
Kmt2a	chromatin modifiers	https://pubmed.ncbi.nlm.nih.gov/37074193/
Kmt2d	chromatin modifiers	https://pubmed.ncbi.nlm.nih.gov/38700982/
Ctcf	ES TFs	https://pubmed.ncbi.nlm.nih.gov/29567640/
Gabpa	ES TFs	https://pubmed.ncbi.nlm.nih.gov/28762569/
Nrf1	ES TFs	https://pubmed.ncbi.nlm.nih.gov/37539637/
Foxa1	developmental TFs	https://pubmed.ncbi.nlm.nih.gov/22115363/
Foxa2	developmental TFs	https://pubmed.ncbi.nlm.nih.gov/20484741/
Gata4	developmental TFs	https://pubmed.ncbi.nlm.nih.gov/20692247/
Gata6	developmental TFs	https://pubmed.ncbi.nlm.nih.gov/34010638/
Gbx2	developmental TFs	https://pubmed.ncbi.nlm.nih.gov/9767156/
Greb1l	developmental TFs	https://pubmed.ncbi.nlm.nih.gov/32585897/
Hand1	developmental TFs	https://pubmed.ncbi.nlm.nih.gov/10611232/
Hand2	developmental TFs	https://pubmed.ncbi.nlm.nih.gov/21185281/
Hhex	developmental TFs	https://pubmed.ncbi.nlm.nih.gov/20472829/
Mixl1	developmental TFs	https://pubmed.ncbi.nlm.nih.gov/12117810/
Neurod1	developmental TFs	https://pubmed.ncbi.nlm.nih.gov/34177462/
Otx2	developmental TFs	https://pubmed.ncbi.nlm.nih.gov/11114168/
Pax6	developmental TFs	https://pubmed.ncbi.nlm.nih.gov/20621053/
Prdm1	developmental TFs	https://pubmed.ncbi.nlm.nih.gov/31806661/
Runx1	developmental TFs	https://pubmed.ncbi.nlm.nih.gov/28299650/
Smad1	developmental TFs	https://pubmed.ncbi.nlm.nih.gov/19926329/
Smad2	developmental TFs	https://pubmed.ncbi.nlm.nih.gov/15630024/
Smad3	developmental TFs	https://pubmed.ncbi.nlm.nih.gov/15630024/
Snai2	developmental TFs	https://pubmed.ncbi.nlm.nih.gov/31792043/
Sox1	developmental TFs	https://pubmed.ncbi.nlm.nih.gov/9550729/
Sox17	developmental TFs	https://pubmed.ncbi.nlm.nih.gov/21305474/
T	developmental TFs	https://pubmed.ncbi.nlm.nih.gov/27006501/
Tal1	developmental TFs	https://pubmed.ncbi.nlm.nih.gov/28179281/

## Sheet: Table.S3
Supplementary Table 3. The gRNA library targeting genes or NTCs in each screening experiment.
Target	gRNA	Experiment
1700003F12Rik	GCGGGGGTTCTCACCCACAC	allTF-mosaic
1700003F12Rik	CGCCCCAACGTGCTTCCCAG	allTF-mosaic
1700003F12Rik	AGCAGCACGATCTTGGTCTG	allTF-mosaic
2810021J22Rik	AGAGGGGACTCACATAAGGG	allTF-mosaic
2810021J22Rik	ACTCGTGGGGAAAACCGCGT	allTF-mosaic
2810021J22Rik	TCTGAGGTGCTTGATACATG	allTF-mosaic
3632451O06Rik	AATTTGAGAGCATAAGTCGG	allTF-mosaic
3632451O06Rik	GCAGTCACAGACGTAACACA	allTF-mosaic
3632451O06Rik	AATGAACACTACATCACCTG	allTF-mosaic
4930430A15Rik	GTGTGCATATTATTGAAGCA	allTF-mosaic
4930430A15Rik	TGCATGCAAGTTTGATGATG	allTF-mosaic
4930430A15Rik	GCCTGGTGGATCTTTCTGAG	allTF-mosaic
4931423N10Rik	GTTTCTGCGATATTAAGGCA	allTF-mosaic
4931423N10Rik	CTATGGTATACCTTCATCAG	allTF-mosaic
4931423N10Rik	CGAAGTCAATCACAGAGACA	allTF-mosaic
9130019O22Rik	TGTCACGACTGCAATTTGTG	allTF-mosaic
9130019O22Rik	TGCAGGACAGAAGTTCACTC	allTF-mosaic
9130019O22Rik	ATCCACCAATGTGCACCGCT	allTF-mosaic
Aatf	GGGCGAAACCCAATACAGAG	allTF-mosaic
Aatf	ATCCACCAATGACCTTAACA	allTF-mosaic
Aatf	GGATCCTGAGGCCGACCCGG	allTF-mosaic
Abt1	CAAAGGCAAGGTGTTCACTG	allTF-mosaic
Abt1	CAAGGACTATACCGAAGGCT	allTF-mosaic
Abt1	TGAAGGGGCCGGAATCGCGG	allTF-mosaic
Abtb1	AGTAGGTACTGCGAGCACCG	allTF-mosaic
Abtb1	CAAAGGTGTTGGCCTCACAG	allTF-mosaic
Abtb1	CCACTCGGAAGCAGATATCG	allTF-mosaic
Acap3	TTTGATGTGGATGCACCAAG	allTF-mosaic
Acap3	GGAGATGGTCAACTATCACA	allTF-mosaic
Acap3	GTTTCACAGAGCATAGGCGA	allTF-mosaic
Acyp2	CTTGAGCAGCTCGGTCATGG	allTF-mosaic
Acyp2	AGAAGCTAAGAAACGAGGTC	allTF-mosaic
Acyp2	TTCCTGAATCAGTACACAGA	allTF-mosaic
Adnp	TGTTGCTAGTATACACACCA	allTF-mosaic
Adnp	ATGGTGTTGGCCAGTCAGTG	allTF-mosaic
Adnp	TTTGATTTGACATTGCAACA	allTF-mosaic
Adnp2	GGGACTTGGAGAATAAGCTG	allTF-mosaic
Adnp2	AGAACCCCCGAGTTAACAGA	allTF-mosaic
Adnp2	ACGGGGGCCAGTGTATACGT	allTF-mosaic
Aebp2	ATTCGCTCCATACATGTCGA	allTF-mosaic
Aebp2	CCTGGAGATGTCGTCCGACG	allTF-mosaic
Aebp2	CCCCGTCAACCAGTCAGAGT	allTF-mosaic
Aes	TCCAGGCGGAAATTGTGAAG	allTF-mosaic
Aes	GATGCGGTCACAGGAGTCGG	allTF-mosaic
Aes	CATCTCGATGTTCAATCCGT	allTF-mosaic
Aff1	AAGGCGATGAGCTATCAAGT	allTF-mosaic
Aff1	ACTGCCACCAAACCGTCATG	allTF-mosaic
Aff1	TCTAGGAAATGACCCACTCG	allTF-mosaic
Aff3	TCCGCTAAAGGACAGCGATG	allTF-mosaic
Aff3	AGAAACCAACTGCCTACGTG	allTF-mosaic
Aff3	GTTCAGCAGACCAACTGTAG	allTF-mosaic
Agap3	TCCAACCGGAAGAAGCACCG	allTF-mosaic
Agap3	TGTCAGATATCGGTGAACCA	allTF-mosaic
Agap3	AGGCAGCTGACACGGCCGAG	allTF-mosaic
Ahctf1	GAGCCTATAATTAACCATGG	allTF-mosaic
Ahctf1	CATGAGAGGAGTTTAAACCG	allTF-mosaic
Ahctf1	CGACACGAACCGTCAAACAG	allTF-mosaic
Ahr	AGCTGTGCACAAGAGGATCG	allTF-mosaic
Ahr	GTGGAAAGAATCCTTACTTG	allTF-mosaic
Ahr	TCTCCGGTAGCAAACATGAA	allTF-mosaic
Ahrr	ATGCAGAACAATGAGAGTCG	allTF-mosaic
Ahrr	CCTCAGCGTTAGCTACCTCA	allTF-mosaic
Ahrr	AGAGCACTACCAAGCTGACT	allTF-mosaic
Aip	CAGCGTCCGAAAGTGGAACG	allTF-mosaic
Aip	GAGCCTCCGCAACATCGCCG	allTF-mosaic
Aip	GGGCAACCGGTTGTACCGTG	allTF-mosaic
Aire	TGTGCCGTGTGCCACGACGG	allTF-mosaic
Aire	CTCTCCAGGAATTCAGACCA	allTF-mosaic
Aire	ACAGAACCTGTCCCAGCCTG	allTF-mosaic
Alx1	TAAGACTGATATGTCGTACG	allTF-mosaic
Alx1	GAACTATGGAATCACCAAAG	allTF-mosaic
Alx1	CTTTACCAGTTTGCAGCTGG	allTF-mosaic
Alx3	GCTACCAGTGGATTGCCGAG	allTF-mosaic
Alx3	GCTCCCGAGCATACACGTCA	allTF-mosaic
Alx3	CAACGGCGGCCACTTCTACG	allTF-mosaic
Alx4	GTAACAAAGGCAAGAAGCGG	allTF-mosaic
Alx4	ACGTGCACTCACCGTAGCAG	allTF-mosaic
Alx4	GTCATGGCTGACCTGCACAC	allTF-mosaic
Ank1	TGTAACAGACGTGCTCAAGG	allTF-mosaic
Ank1	GAAGAGCAACCATTTCTGTG	allTF-mosaic
Ank1	CTTGCAGGCGATGTGTAACG	allTF-mosaic
Ank2	ACCGCAACCTGGCTTCAATG	allTF-mosaic
Ank2	TGCTCAGTACTCCACCCTCG	allTF-mosaic
Ank2	TCAGAATCATTATCCCACCT	allTF-mosaic
Ankar	CAGTACTTCCACGTTCACGG	allTF-mosaic
Ankar	AGTGCAGGATGCTATCGCAA	allTF-mosaic
Ankar	GAAGGATCCTAGTTTGCTAG	allTF-mosaic
Ankef1	CAAATGCACGAAAAAAGTCG	allTF-mosaic
Ankef1	CGAGTTGTGGCGAAAGACGG	allTF-mosaic
Ankef1	ACTTCACCGAACCCATAGAT	allTF-mosaic
Ankfy1	GCAGCCAGACTCATTCAACG	allTF-mosaic
Ankfy1	AGCTTTATGACTAACCAGAG	allTF-mosaic
Ankfy1	CTAACTAGATGCGAATCCTG	allTF-mosaic
Ankhd1	GGTAAGTTGAGATACATCTG	allTF-mosaic
Ankhd1	GGAGAATTCAGAACAACCAG	allTF-mosaic
Ankhd1	ATCCAGGGCACAGCTAACTG	allTF-mosaic
Ankib1	TCTCCAATACAGAAGAACGA	allTF-mosaic
Ankib1	AAGGCTCATGTGCTTCACCA	allTF-mosaic
Ankib1	CCAAGGCGAATATGAGAGAG	allTF-mosaic
Ankle2	GGTGCCCTGGATAAATGCCA	allTF-mosaic
Ankle2	ATGACACTGAGAGCTTTCGT	allTF-mosaic
Ankle2	GCGGAAAGCTGTCGAAAACG	allTF-mosaic
Ankra2	TGCCGCAGCCCACATCAGGG	allTF-mosaic
Ankra2	TACTTACAATTTGCTAACAG	allTF-mosaic
Ankra2	CTGGCTACTCGTATTGAACA	allTF-mosaic
Ankrd1	CCCAGGAAGGAATTCCCCTG	allTF-mosaic
Ankrd1	TCTCCGACAGTATAAACGGA	allTF-mosaic
Ankrd1	CTGAACCTGTGGATGTGCCG	allTF-mosaic
Ankrd10	TGATGCCGACAGAATGCACG	allTF-mosaic
Ankrd10	CATCTCGGGGTTAATGCCCA	allTF-mosaic
Ankrd10	CATTGAGCTGGTTCGCGCAG	allTF-mosaic
Ankrd2	CCGATCCTGGAAGTCCACGG	allTF-mosaic
Ankrd2	AGAGGAAGAGAAGCGCCTCG	allTF-mosaic
Ankrd2	TTCAGCGGACACCTGTGATG	allTF-mosaic
Ankrd22	TAACAACAGTACTTACCATG	allTF-mosaic
Ankrd22	CAGCCTACCAGAACGACTTG	allTF-mosaic
Ankrd22	TGATGTCAACCTCAAAAACT	allTF-mosaic
Ankrd26	TCTCACTGTAGACCGCGTAG	allTF-mosaic
Ankrd26	CGCACCGGCTTACCAACTGG	allTF-mosaic
Ankrd26	CCATCCAGCCTACCATCGAA	allTF-mosaic
Ankrd32	TTCTACCCATCTGAATACCA	allTF-mosaic
Ankrd32	ACAGCCTGTATACAATGTAG	allTF-mosaic
Ankrd32	AGAAAATATTAGTACTAAGG	allTF-mosaic
Ankrd33	CTGGAACGCAGGGACCAGCG	allTF-mosaic
Ankrd33	TTGCACACCTGCCATAAGGA	allTF-mosaic
Ankrd33	AGCCTGTAGCCTTTCTAGGA	allTF-mosaic
Ankrd34b	TCTGGTTTATGCTATAAATG	allTF-mosaic
Ankrd34b	CATGTCGATCAACAGAGCGT	allTF-mosaic
Ankrd34b	ACGCGCTGGCACTCTCTAAG	allTF-mosaic
Ankrd36	TCCACGTCCTGAGAGGACGA	allTF-mosaic
Ankrd36	GTGACCGAAGTAAAAAGTTG	allTF-mosaic
Ankrd36	CAGCGAGAATACTCAGCCGT	allTF-mosaic
Ankrd42	GCTTTAGTTCAATACCCGGG	allTF-mosaic
Ankrd42	ACCACTGCAAACAATCAATG	allTF-mosaic
Ankrd42	GCTCACATAGCTGCAATCCG	allTF-mosaic
Ankrd45	CTCTTCATACTCTTGCTGTG	allTF-mosaic
Ankrd45	GGAACTGGATGTTGACATAG	allTF-mosaic
Ankrd45	CTGAATGAGGCAACTGCCAG	allTF-mosaic
Ankrd46	GAAGTAAAGGGATTTAACAG	allTF-mosaic
Ankrd46	CACTGGCCACAGATTACCAG	allTF-mosaic
Ankrd46	GCTCCAAGCTTGCATCGATG	allTF-mosaic
Ankrd49	TTGTAAGTGGAATAATACCA	allTF-mosaic
Ankrd49	CAGAGACTCTGAGTACCAGT	allTF-mosaic
Ankrd49	GGCCGCTGAAGTGAACACTA	allTF-mosaic
Ankrd52	CTACACCATGCAGTACACAG	allTF-mosaic
Ankrd52	AATGTCCTTTAACTGCCTAG	allTF-mosaic
Ankrd52	GGAACTGTTAGTTAATAATG	allTF-mosaic
Ankrd53	TTTATGGCTCCACAACTCGG	allTF-mosaic
Ankrd53	CCCCGCCCATCTGTACAAGG	allTF-mosaic
Ankrd53	GGAGATCATAGTCGACGACA	allTF-mosaic
Ankrd54	TGGGGCGGATCCCTGCGCAG	allTF-mosaic
Ankrd54	TTGCAACGCAGTTCGTCGCG	allTF-mosaic
Ankrd54	GTGGGCCCGAGCCGACGGTG	allTF-mosaic
Ankrd55	CGGATCCTCCCGAATGACGG	allTF-mosaic
Ankrd55	GAGCCTGCAGGTTACACTCG	allTF-mosaic
Ankrd55	ATCATTCTGAGCCATCGGCA	allTF-mosaic
Ankrd6	AGTCGCACTACTCCTCACCA	allTF-mosaic
Ankrd6	CCTCCCGGATAAGCGCTGTG	allTF-mosaic
Ankrd6	GCTGACCTCAAAAACAACGT	allTF-mosaic
Ankrd61	TCCCGTGTATTATGGCCAGG	allTF-mosaic
Ankrd61	TTTGCTCGATGCAGTACACA	allTF-mosaic
Ankrd61	TTGTGGCTTGCGGTACTCGG	allTF-mosaic
Ankrd7	GGAACACACCTTAATCAATG	allTF-mosaic
Ankrd7	CCTCCACCTATGGACAGGCT	allTF-mosaic
Ankrd7	AGAAATACAATGTGAATGGG	allTF-mosaic
Anks3	ACAGAGCAAGTCCCTCCACG	allTF-mosaic
Anks3	GAGTGTGAATGTGCCAACCC	allTF-mosaic
Anks3	GTGGAGCCAATGCCAACGTG	allTF-mosaic
Anks4b	AAAACAATACTTCCTAGACC	allTF-mosaic
Anks4b	AGACTTCAAGTCATTATCCA	allTF-mosaic
Anks4b	GATGGCGCGCACCTATAGCA	allTF-mosaic
Ankzf1	GGGGCTTATTTGCATCACTG	allTF-mosaic
Ankzf1	AGAGGGATATCCCAAAGTCG	allTF-mosaic
Ankzf1	GAGGGACAACAGGGAAACGG	allTF-mosaic
Apol6	CCGAGATCGTGACCAATGTG	allTF-mosaic
Apol6	AAAAGCTACCAAGATCAAAG	allTF-mosaic
Apol6	TGCCACTTCGAGCTGATACG	allTF-mosaic
Ar	GACTTGGGTAGTCTACATGG	allTF-mosaic
Ar	GCTCCTGGGAGGTCCACCCG	allTF-mosaic
Ar	ACCAGGATACCACACTTCGG	allTF-mosaic
Arhgap17	ACTGGGATTCAGTCAGAGCG	allTF-mosaic
Arhgap17	TCAAACGCTTATGTGAATGG	allTF-mosaic
Arhgap17	TGCAACCACGTGGACCGATG	allTF-mosaic
Arhgap35	TGAATGAAGACTTCTACCAG	allTF-mosaic
Arhgap35	TGTACTTGAAGAAACACCAT	allTF-mosaic
Arhgap35	TAGCATCCGAAAGAGCCGGT	allTF-mosaic
Arid1a	TACCCAAATATGAATCAAGG	allTF-mosaic
Arid1a	GCAGCTGCGAAGATATCGGG	allTF-mosaic
Arid1a	CCTGCTGGCCATACGCACTG	allTF-mosaic
Arid3a	GATAGGCATTTGATGGACGT	allTF-mosaic
Arid3a	CCTGCGATTGCTGTCTATGG	allTF-mosaic
Arid3a	CCGGATGCATAGGACTCAGA	allTF-mosaic
Arid3b	AGGAGAATAGCCAAAGAGCG	allTF-mosaic
Arid3b	AGACATTCGAGCCACCGGTG	allTF-mosaic
Arid3b	AGTACCCGGACTTTCACCAC	allTF-mosaic
Arid4a	AGACTGGTCTATCATCAGGG	allTF-mosaic
Arid4a	TTGGAGCTATTGTAGAAACA	allTF-mosaic
Arid4a	TCCATCCGTAGTAGTGCACT	allTF-mosaic
Arid5b	CAAACCCCAAGATACATCTG	allTF-mosaic
Arid5b	TGACGGTAAAGTTATCAGCA	allTF-mosaic
Arid5b	AGGCAGTCAACCCTCAACAG	allTF-mosaic
Arnt	ATCATAGTGAAATAGAACGG	allTF-mosaic
Arnt	CAACAGTAGCCACACAACGA	allTF-mosaic
Arnt	GGAACTCTAGCCAGGAACCA	allTF-mosaic
Arnt2	AGGCAGTAAATATTGCCTCG	allTF-mosaic
Arnt2	TATTACGGAACTCTCCGACA	allTF-mosaic
Arnt2	CCTGTTGGAAGCTCTCCCGT	allTF-mosaic
Arntl	TTGTCGTAGGATGTGACCGA	allTF-mosaic
Arntl	GGTTCCACAACCAGCGAACG	allTF-mosaic
Arntl	TTAAAACGGATATAACCCCT	allTF-mosaic
Asap1	GATTCCACTCATACTCTACG	allTF-mosaic
Asap1	TGGATAAGCAAACGTCTGTG	allTF-mosaic
Asap1	TTTCGGATCAAGTTGCAGAG	allTF-mosaic
Asb1	TGCAAGAGGAGAGCTACCGG	allTF-mosaic
Asb1	GGACTTCCTCATACGCAAAG	allTF-mosaic
Asb1	GTCGTCCCTACCCACACGAG	allTF-mosaic
Asb10	GCAACTCAAGAACTTCAGTG	allTF-mosaic
Asb10	GCAGATCTGCTAGTTCCACA	allTF-mosaic
Asb10	CATCCGCTGTCAATCCCCAA	allTF-mosaic
Asb12	ATAAACGGTTCATCAACAGC	allTF-mosaic
Asb12	GGCAAAAGCCCCATCACGTG	allTF-mosaic
Asb12	TTTAGCTTTGACATTAGCCT	allTF-mosaic
Asb15	GATGTTCTAACACGTCACAG	allTF-mosaic
Asb15	TCCCTCCTGCTGAAGTACGG	allTF-mosaic
Asb15	ACCAGCCCTGTGTCAAACGA	allTF-mosaic
Asb2	GGAGACAGACTCGTGCAGTG	allTF-mosaic
Asb2	CAGTGCATCAGCCCTCTACG	allTF-mosaic
Asb2	CGAGCGCGCCCGCCTCTACG	allTF-mosaic
Asb3	TCACAAGCCCGGTTAGTACG	allTF-mosaic
Asb3	TTGCATCTTGCTGTGAGTCA	allTF-mosaic
Asb3	ATGTCGCTGATAACAGGGGA	allTF-mosaic
Asb4	CCTGCTGGACAACAACGCCG	allTF-mosaic
Asb4	GAAGACTTCAGCTTATAACT	allTF-mosaic
Asb4	AGAGAATCTTCACGCACTCG	allTF-mosaic
Asb5	TAAAGAGGAGTTCCCAAGTG	allTF-mosaic
Asb5	CATCGTGAAAGGCAACCGAA	allTF-mosaic
Asb5	CACAGGCCACGTGGTCACCT	allTF-mosaic
Asb6	GCAGAAGCGGTTGATCATCG	allTF-mosaic
Asb6	GCAGCGACTTACTCATCCAG	allTF-mosaic
Asb6	GGGGCCAACCTCAATTTCGA	allTF-mosaic
Asb8	CTTCCCACATGACAACGTAG	allTF-mosaic
Asb8	AAAGGCTGCCCAATGAAGCG	allTF-mosaic
Asb8	TTCGGATCAGGCGTTCGGAG	allTF-mosaic
Asb9	CTGACACATGCATTAAACAA	allTF-mosaic
Asb9	GCTGGCCTCTCCCATCCATG	allTF-mosaic
Asb9	GCAAGTGTGTTACTAAGTCA	allTF-mosaic
Ascl1	GCAGCGCATCAGTTCCGGAG	allTF-mosaic
Ascl1	GGAGCATGTCCCCAACGGCG	allTF-mosaic
Ascl1	CTGCTTCTTTGCGACCGCGG	allTF-mosaic
Ascl2	CCAAGTTTACCAGCTTTACG	allTF-mosaic
Ascl2	CGCACCAGAACTCGTAGCAG	allTF-mosaic
Ascl2	GGCTCCAGCGACTCCAGACG	allTF-mosaic
Ascl3	CCTGATCATGAACAATTACG	allTF-mosaic
Ascl3	CGAGTCAAGTGTGTGAACGA	allTF-mosaic
Ascl3	GGCCGGCCTTCATCCGCAAG	allTF-mosaic
Ash1l	AGCCTGCGTCACTACTAACA	allTF-mosaic
Ash1l	GCCACCACTTTAGTCCACCG	allTF-mosaic
Ash1l	CAACCATAAGCCATCTCTGG	allTF-mosaic
Ash2l	TGCAATGTGTGCCATCACAG	allTF-mosaic
Ash2l	GCTCCGGAGAGGCCGAAAGT	allTF-mosaic
Ash2l	CAATAACATTGTCAAAACAA	allTF-mosaic
Asxl1	TGAGTGTGAAAAGACTAATG	allTF-mosaic
Asxl1	GTGTTAACAAGAATGGACCC	allTF-mosaic
Asxl1	TACTAAAACCGACTTAGCAG	allTF-mosaic
Asz1	TAAGAGGGGTCCATCCATAG	allTF-mosaic
Asz1	ACACTTACAGGCCTTAACAT	allTF-mosaic
Asz1	TTGTTCTGCTCGTGGCTCAG	allTF-mosaic
Atf1	ACTCGTCCCGAGCAACCAGG	allTF-mosaic
Atf1	TGTACTATCTGAGAAACGTG	allTF-mosaic
Atf1	AATTCAAGCAGTACTCAGCA	allTF-mosaic
Atf2	ACATACCGGAGTTTCTGTAG	allTF-mosaic
Atf2	CAACACCCTCCAGTTACCAA	allTF-mosaic
Atf2	GGACGAACGATAGCTGATGT	allTF-mosaic
Atf3	TCAAATACCAGTGACCCAGG	allTF-mosaic
Atf3	CCAGCGCAGAGGACATCCGA	allTF-mosaic
Atf3	TAACCTGACACCCTTTGTCA	allTF-mosaic
Atf4	ATCACATGTGTCATCCAACG	allTF-mosaic
Atf4	CAAACCCGACTGGTCGAAGG	allTF-mosaic
Atf4	AAGTTTAATAAAAGTCGACC	allTF-mosaic
Atf5	CACCCCCAAGGACCTCATAG	allTF-mosaic
Atf5	GGCTGTTTACTGCCGCAGTG	allTF-mosaic
Atf5	TGATTGGATGACTGAGCGGG	allTF-mosaic
Atf6	GAACACGAGTCTGTGGACCG	allTF-mosaic
Atf6	GAGCAGACGACAGAACCGCA	allTF-mosaic
Atf6	TGAGCCCTGCCAATCAGAGG	allTF-mosaic
Atf6b	ATTACCTGAGGAACTATCAG	allTF-mosaic
Atf6b	ATGGGTAGAGGGTCCCAAGG	allTF-mosaic
Atf6b	GATGATCAAGAATCGAGAGT	allTF-mosaic
Atf7ip	CAGACTGTGAATCACCGGAG	allTF-mosaic
Atf7ip	GGAAAAACTCGCACCCACCG	allTF-mosaic
Atf7ip	GTCCAAAAGAAATGTTAGCG	allTF-mosaic
Atm	TAAGTCATATAGGAAGCCGA	allTF-mosaic
Atm	TGCAAGATACACATGAATCG	allTF-mosaic
Atm	AAGACTTGAACACCGGACAA	allTF-mosaic
Atoh1	GTGGGTCGGTGCTATCCAGG	allTF-mosaic
Atoh1	ATGGGGTACAGAAGCAAAGG	allTF-mosaic
Atoh1	TGGCTGTCAGCCTCGTCCCG	allTF-mosaic
Atxn3	ATTGAGCCAAGAATAGTGCG	allTF-mosaic
Atxn3	AAGATGAGGATGATTTACAG	allTF-mosaic
Atxn3	CAATTGAGGATAGCTCCACA	allTF-mosaic
B3gat3	GGACTCGCGGTGTCTCAGTG	allTF-mosaic
B3gat3	AATGACATAGATAGTAGGCA	allTF-mosaic
B3gat3	ACGGAGATCAGCTTGCAACT	allTF-mosaic
B930041F14Rik	GGCAGCGGAAACCCCGAACG	allTF-mosaic
B930041F14Rik	AGCACCTTGTAGGGGCACCA	allTF-mosaic
B930041F14Rik	TCTTCGCGCTAAACTGCTCG	allTF-mosaic
Bach1	CTGATCCTGATACCCAACCA	allTF-mosaic
Bach1	TCTAAGCGTACACAATATCG	allTF-mosaic
Bach1	ATCTGAGGATCGGAGTAGTG	allTF-mosaic
Bach2	AATTACGGACAGCCCCACGT	allTF-mosaic
Bach2	CTCCTCGTATTCCTACGCAG	allTF-mosaic
Bach2	TGGACAGACGAAAGATGACT	allTF-mosaic
Bard1	ATCTGTAGCTAAGATCAACA	allTF-mosaic
Bard1	TGGCCACATCGATATAGTCA	allTF-mosaic
Bard1	AGGCTGGGGTGTAACACACT	allTF-mosaic
Barhl1	GCAGGTGAGAGTCCAAACCT	allTF-mosaic
Barhl1	GATGTCCCTGATCAGAAAGG	allTF-mosaic
Barhl1	CCTGAGCGTGCAAGACCGCA	allTF-mosaic
Barhl2	TGTTCGGAGATTGATACCGT	allTF-mosaic
Barhl2	GAGAGCCAAGAAACCTCGAA	allTF-mosaic
Barhl2	AAGGCTGCAAACTTTGCGCG	allTF-mosaic
Barx1	CAGTGGGAACTTGAACACTG	allTF-mosaic
Barx1	AGCTGCGGTAGCGATGCGGT	allTF-mosaic
Barx1	AGATCCTCACTGAGCCTCCG	allTF-mosaic
Barx2	GGGGTGAGTCCCGAGCCGGT	allTF-mosaic
Barx2	ACAGGAGAGGATATGCCCGT	allTF-mosaic
Barx2	TGGCTAACGCCTCACCACCA	allTF-mosaic
Basp1	GGGCGAGGCCAAAAAGACTG	allTF-mosaic
Basp1	CTACAATGTGAACGACGAGA	allTF-mosaic
Basp1	GGCGGCCGCCGACGCCACCG	allTF-mosaic
Batf	AGAGATCAAACAGCTCACCG	allTF-mosaic
Batf	AGGACTCATCTGATGATGTG	allTF-mosaic
Batf	GTGGGTACTCACCAGGTGAA	allTF-mosaic
Batf2	GCAGCCATTGTATCCAAGAG	allTF-mosaic
Batf2	GAGGTGTCCTCACCATGAGA	allTF-mosaic
Batf2	GATCACAGTCCACTCTGCAC	allTF-mosaic
Batf3	GAAGGCTGACAAGCTCCACG	allTF-mosaic
Batf3	AAAACCGGGTTGCAGCTCAG	allTF-mosaic
Batf3	ACGATGACAGGAAAGTTCGA	allTF-mosaic
Baz1a	CGGTGCATAAGCCAAATCGG	allTF-mosaic
Baz1a	AGTCCTGCTAACAGGCGACG	allTF-mosaic
Baz1a	ACTGACCCTAGTTTCTACTA	allTF-mosaic
Baz1b	GCCTTGAGTGCAGATAAAGG	allTF-mosaic
Baz1b	CTTGCACAGAGTATGTCATG	allTF-mosaic
Baz1b	CATGACCAAATATGCCGTGG	allTF-mosaic
Baz2a	TTGGTGTAAAGACTCCACAG	allTF-mosaic
Baz2a	ATGAGGCAGAAGGTCCAACG	allTF-mosaic
Baz2a	GCGCAGTTCTCGGATCATGG	allTF-mosaic
Baz2b	GGAGGCCGAGAAACGAACCA	allTF-mosaic
Baz2b	GAATCGAGACAATGTGTCCG	allTF-mosaic
Baz2b	GGAGAATCCAGTATCTGCGT	allTF-mosaic
Bbx	TCAATGATCATAATTCCGTG	allTF-mosaic
Bbx	AGAACCCTTGACCCCTACCG	allTF-mosaic
Bbx	TTAGATCCTACTCAGATGGG	allTF-mosaic
BC024139	TGTGGAGCCAAGATTACGAG	allTF-mosaic
BC024139	TGAGCCAAGCGGAACCCTTG	allTF-mosaic
BC024139	AGCACCCGCAGTGACCATCT	allTF-mosaic
Bcl11a	TGAAGGGATACCAACCCGCG	allTF-mosaic
Bcl11a	GCCAGATGAATTTCCCACTG	allTF-mosaic
Bcl11a	AGTGCAGAATATGCCCCGCA	allTF-mosaic
Bcl3	GCTGAGTATTCGGTAGACAG	allTF-mosaic
Bcl3	GGGCGTCCAGGGGTCCAGCG	allTF-mosaic
Bcl3	CCCATGGCCCTGGATCGTCA	allTF-mosaic
Bcl6	GAGGGAAGGCAATATCATGG	allTF-mosaic
Bcl6	TCTCCACGACCTCACGACCT	allTF-mosaic
Bcl6	AATGCACCCTTGAACCGGAA	allTF-mosaic
Bcl6b	ACCACTGCACGATTCAAGTG	allTF-mosaic
Bcl6b	ATGTACTCTCTCTGCCGGGG	allTF-mosaic
Bcl6b	AGCTTCGAGACTCAGTAGGT	allTF-mosaic
Bclaf1	GCTCCAAGAGAGGAATCTAG	allTF-mosaic
Bclaf1	CACTCTAGGAGTCCTAGACG	allTF-mosaic
Bclaf1	TTCATCTCACCGGAATACTG	allTF-mosaic
Bcor	ACTGGGCAATACCGCAACAG	allTF-mosaic
Bcor	GATGAGGCCGAATCCAACGA	allTF-mosaic
Bcor	CAGACACTAAAACTGATGCA	allTF-mosaic
Bcorl1	TTTCCATTGATGGAACACCG	allTF-mosaic
Bcorl1	GGAATGGATCGGGAACCGAG	allTF-mosaic
Bcorl1	GGAGGTGGGATGTATACCAG	allTF-mosaic
Bdp1	AATGATCCTATATTTGAGCG	allTF-mosaic
Bdp1	ATACGGTCACACAAGAAACA	allTF-mosaic
Bdp1	AAATGATACAGCTTCTAATG	allTF-mosaic
Bhlha15	GGACATAGTAAGTATGGTGG	allTF-mosaic
Bhlha15	AGGGGGGTCAGAGCTGACAA	allTF-mosaic
Bhlha15	GCGAGGTCATCCCGCACGTG	allTF-mosaic
Bhlhe22	AGGGACAGGTCCATGCCCGG	allTF-mosaic
Bhlhe22	GCCCGAGCCACCATGCAAGT	allTF-mosaic
Bhlhe22	CGGCGCTCTCGCCGTACTTG	allTF-mosaic
Bhlhe40	TTTGTCGGGAAGAAATCTCG	allTF-mosaic
Bhlhe40	GGCGAAGCATGAGAACACTC	allTF-mosaic
Bhlhe40	CTTGTACACTTGGTACATGT	allTF-mosaic
Bhlhe41	TCCAGCTCTCAAAGCGCGCG	allTF-mosaic
Bhlhe41	ACTCGTCGCCTGCGCCCAAG	allTF-mosaic
Bhlhe41	GTCATCCAGCGGACTCAGCC	allTF-mosaic
Blzf1	CTTACTTCGACCCCAATCCG	allTF-mosaic
Blzf1	TGAGTTAACAAACTTCAGAG	allTF-mosaic
Blzf1	AGACGTTCAAAGTGATACTG	allTF-mosaic
Bmi1	ACTGTCTTTATAGCTGCCAA	allTF-mosaic
Bmi1	GCATCACAGTCATTGCTGCT	allTF-mosaic
Bmi1	TCCTACCTTATGTTCAGGAG	allTF-mosaic
Bmyc	TGGAGAAGCTATCACCGTCG	allTF-mosaic
Bmyc	ACGGCGACCGCTTCGCAGGG	allTF-mosaic
Bmyc	GCTGCACCGAGTCATAGTCC	allTF-mosaic
Bnc1	GGAAATTGTCCAGTCCAATG	allTF-mosaic
Bnc1	GAATCTGTGATTGAGTCACA	allTF-mosaic
Bnc1	CAGTCTCAGCTCAGACGATG	allTF-mosaic
Bola1	ACGGCACCGGTTGGTCCACG	allTF-mosaic
Bola1	GAGCTGCGCAACGAGAGCGG	allTF-mosaic
Bola1	ACGCGCTCGTGTGTATCGCG	allTF-mosaic
Bpnt1	CCCGAAGCTGACCATCATAG	allTF-mosaic
Bpnt1	ATATGCTCATCTGCACCAAG	allTF-mosaic
Bpnt1	TGATAGCACTGTACTGCGAG	allTF-mosaic
Brca1	TGTTATCCAAGGAACATCGG	allTF-mosaic
Brca1	AAGTACATCCCTTCAACCTG	allTF-mosaic
Brca1	TTAAGCGCGTGTCTCAAGGG	allTF-mosaic
Brd8	GGTGGCACAAGCTTAACTGG	allTF-mosaic
Brd8	TTGGAGTCAAGTCTCCAAGT	allTF-mosaic
Brd8	GAAGTCTCCATACCAGTCTG	allTF-mosaic
Brdt	ATGGCCCTTCTATAATCCTG	allTF-mosaic
Brdt	GACTGCGAGTCACAGATCGG	allTF-mosaic
Brdt	GAAGGTTGTCAGGTCTAAGG	allTF-mosaic
Brpf1	CCACAAGGCACACACCACGT	allTF-mosaic
Brpf1	CTTCATCCACTAGTGCATTG	allTF-mosaic
Brpf1	ATACCCCTGACGCACCACCC	allTF-mosaic
Brwd1	GCTGTATTGAGAGTGACTGG	allTF-mosaic
Brwd1	TTCCTAGTGGAGATACACCG	allTF-mosaic
Brwd1	TGGTGTCCCAGTCTAGACAA	allTF-mosaic
Bsx	TGGTGATCTCCCTTATGCAG	allTF-mosaic
Bsx	GTCCTCGATGAAAAACGACG	allTF-mosaic
Bsx	GTCTAGCAAAGGCACCCTAG	allTF-mosaic
Btbd11	GGAGTGGGAGAATCCCAACG	allTF-mosaic
Btbd11	ACAGCTACGAGGTAGCCCGG	allTF-mosaic
Btbd11	CGAAGCGCCCAAATTCACCG	allTF-mosaic
Btf3	TCAGCTGCTTTGTCTCAGCG	allTF-mosaic
Btf3	TCCCATAGGGAACTGCTCGT	allTF-mosaic
Btf3	CAGTTTCTTATCGTCTGCTG	allTF-mosaic
C1d	GGACCCATTGGAACAAGCAA	allTF-mosaic
C1d	TAGAAACGAGTTGTTGCAGA	allTF-mosaic
C1d	AAAGACTCGTGAATTTCTAC	allTF-mosaic
Camk4	AAGCGTACCGCAGTACCCCG	allTF-mosaic
Camk4	ACCTCGAAGAAATCGCCCAG	allTF-mosaic
Camk4	ATACTACAGTGAGCGCGATG	allTF-mosaic
Capn15	CATCACTGCACGACTCACAG	allTF-mosaic
Capn15	CACACTGCATAACACACCAG	allTF-mosaic
Capn15	GCCGGGGGGCTACCCCCCTG	allTF-mosaic
Carf	AAAATTGGAGATTCCTACCG	allTF-mosaic
Carf	AGAGACACTGACTGACACAC	allTF-mosaic
Carf	TCTTATGCGCTACTTGCGGG	allTF-mosaic
Carhsp1	GTCAGGACCACCATCAGCTG	allTF-mosaic
Carhsp1	ATTTCCCTCTCAGGACAGTG	allTF-mosaic
Carhsp1	AGAGCGATCCCGGGTGCGAG	allTF-mosaic
Carm1	CAATCTGACAGACCGCATCG	allTF-mosaic
Carm1	TGAGTACTTCCGGCAACCTG	allTF-mosaic
Carm1	GGTTCTGCAGGATCGCACGC	allTF-mosaic
Caskin1	CCAGCATGGTCACTACGATG	allTF-mosaic
Caskin1	CTTGACAATAGCCTCCCCCA	allTF-mosaic
Caskin1	AAGATTACGGCAGAGATCAG	allTF-mosaic
Cbfb	CGATCTCCGAGCGACCGTCG	allTF-mosaic
Cbfb	AACCCATACCATCCAATCTG	allTF-mosaic
Cbfb	GCCTTGCAGATTAAGTACAC	allTF-mosaic
Cbx2	GATCCCATTAGAAAGAAACG	allTF-mosaic
Cbx2	AGCAGAGAGGGAACCATTCG	allTF-mosaic
Cbx2	GCGGTTCATGTAGTGTACGA	allTF-mosaic
Cbx3	CCTTCCCATTCACTACACGA	allTF-mosaic
Cbx3	ATACAGGCTGACAAACCAAG	allTF-mosaic
Cbx3	ACACAGTGCTGATAATACTT	allTF-mosaic
Cbx4	ACTTGCAAGATATAACACGT	allTF-mosaic
Cbx4	TGCAGCCAAAGGCTACCTCG	allTF-mosaic
Cbx4	AGTGACCGGTAATGGTATTG	allTF-mosaic
Cbx8	ACACGGGGCTACCCCCACCA	allTF-mosaic
Cbx8	GGGGACAGCTCCAAGAAACG	allTF-mosaic
Cbx8	CTCTATGGCCCCAAAAAGCG	allTF-mosaic
Ccnc	GTTTCTGGCATCCAAAGTAG	allTF-mosaic
Ccnc	TGGTCTAGTTACCATGCAAG	allTF-mosaic
Ccnc	TCTGTTGAAAGAGCGCCAAA	allTF-mosaic
Ccnh	TCACTTACCACAACAGACCG	allTF-mosaic
Ccnh	GGTTTACCTTTATATCGATG	allTF-mosaic
Ccnh	CAAATTCAAGTGCAAAGCTG	allTF-mosaic
Ccnk	TGAAGCGAGCCCCCTCTCGG	allTF-mosaic
Ccnk	CCGACAGGCCAAGCGCGCCG	allTF-mosaic
Ccnk	TCCCACCATCTCCTATACAT	allTF-mosaic
Ccnt1	GCAGCTTCGAGTTTAAACGG	allTF-mosaic
Ccnt1	TGTGTACTGCAGGCTAAATG	allTF-mosaic
Ccnt1	GGAGTACCGTGCAAAGCACG	allTF-mosaic
Ccnt2	ACCAAAGATGAACCAAGCAG	allTF-mosaic
Ccnt2	GGGTTTGTACTGAAGACAGA	allTF-mosaic
Ccnt2	AGCAGCTCTAGGGTAACCGT	allTF-mosaic
Cdc5l	AATCATTCTTAGGTGCGGGG	allTF-mosaic
Cdc5l	ATGCAGATTTCAGGAAACTG	allTF-mosaic
Cdc5l	CCGGCCTGACCCGATAGACA	allTF-mosaic
Cdk2	ACCTGCTTATCAATGCAGAG	allTF-mosaic
Cdk2	CATGAGTGTAAGTTCGGACA	allTF-mosaic
Cdk2	TGAACAGGGTTACCTTGATG	allTF-mosaic
Cdk4	CTAATGCGTCAGTTTCTAAG	allTF-mosaic
Cdk4	GTCTACATACGCAACACCCG	allTF-mosaic
Cdk4	GGTAGCTGTAGATTCTAGCT	allTF-mosaic
Cdk7	GATGTGTGTAAGCCCTATTG	allTF-mosaic
Cdk7	ATGGTGTGGGAGTAGACATG	allTF-mosaic
Cdk7	CAACATGTAGGCTTTAATGT	allTF-mosaic
Cdk9	CAACCGATACACCAACCGTG	allTF-mosaic
Cdk9	ACTCGTAGCCCTATCATGCA	allTF-mosaic
Cdk9	GCACCCCAAAGGTCAATGGG	allTF-mosaic
Cdkn2a	GGGCCGCCCACTCCAAGAGA	allTF-mosaic
Cdkn2a	CTTTCGTGAACATGTTGTTG	allTF-mosaic
Cdkn2a	GCGCTGCGTCGTGCACCGGG	allTF-mosaic
Cdkn2b	GTGCACGACGCAGCTCGGGA	allTF-mosaic
Cdkn2b	GTCGTGCACAGGTCTGGTAA	allTF-mosaic
Cdkn2b	GGATTGGGCGCCTCCCGAAG	allTF-mosaic
Cdkn2c	AATTGGGATTAGCACCTCTG	allTF-mosaic
Cdkn2c	TTAACATTGAAGATAATGAA	allTF-mosaic
Cdkn2c	ACAAACTAGTAAGTTGCTCT	allTF-mosaic
Cdkn2d	ATGCACAGGACTAGTACCGG	allTF-mosaic
Cdkn2d	GCAAGGCCGTCTTGCCAAAG	allTF-mosaic
Cdkn2d	TGCGTCGGCGACCGGTTGAG	allTF-mosaic
Cdx1	CTTCGCGGGTTACACGCACG	allTF-mosaic
Cdx1	CTCAGGTAAGACCCGAACCA	allTF-mosaic
Cdx1	GCACCGGGCTAAAGTCCGGA	allTF-mosaic
Cdx2	GACAAAAGACAAATACCGGG	allTF-mosaic
Cdx2	CCGCAGTACCCGGACTACGG	allTF-mosaic
Cdx2	GGTGCGCGTGGTATTCGGCG	allTF-mosaic
Cdx4	CCAGTTTACCCACACTACGT	allTF-mosaic
Cdx4	GTCTGGGGATCCGAAAACTG	allTF-mosaic
Cdx4	GACAAAAGAAAAGTATCGTG	allTF-mosaic
Cebpa	GATCAAACAAGAGCCCCGCG	allTF-mosaic
Cebpa	CAGTTCCAGATCGCGCACTG	allTF-mosaic
Cebpa	CATCAGCGCCTACATCGACC	allTF-mosaic
Cebpb	GTAGTCGTCGGCGAAGAGGT	allTF-mosaic
Cebpb	CTCACGTAACCGTAGTCGGC	allTF-mosaic
Cebpb	GGCTACCAGGCGACGCCGAG	allTF-mosaic
Cebpg	CAGAGAGCGGAACAATATGG	allTF-mosaic
Cebpg	CATACTCAGGCACATGCCAG	allTF-mosaic
Cebpg	TCGTCACTATTCCGATCCAT	allTF-mosaic
Cebpz	AACGCTCCACAAATGAATGG	allTF-mosaic
Cebpz	CCTTGGTAACCACTAAAACG	allTF-mosaic
Cebpz	CAAGTTGTCAAAGTGCACCC	allTF-mosaic
Cecr6	GCCTCTGCACCTATCCGCAG	allTF-mosaic
Cecr6	TTGGATCGCCACCGACCTCG	allTF-mosaic
Cecr6	AGGGCGCGCGCAGCTCGATG	allTF-mosaic
Cers4	TTGAGAATCTTACAACCCTG	allTF-mosaic
Cers4	CGCTTCGGCAGACTCAACGC	allTF-mosaic
Cers4	GTTACCACCCAATGTCACAT	allTF-mosaic
Cers5	TACAACTATCCGTATCAGGT	allTF-mosaic
Cers5	TCGCACCATGTTGTTGACGT	allTF-mosaic
Cers5	AATGCTGGTTTCGCCATCGG	allTF-mosaic
Cers6	TGGTGCGGCTCATCTTCGAG	allTF-mosaic
Cers6	TGTCTTGTATTCCACAACCA	allTF-mosaic
Cers6	ATGTTCGGAGCATTCAACGC	allTF-mosaic
Chd4	GAGTCACTTACAGTACAGCG	allTF-mosaic
Chd4	CACACCATATGGTAGGCTCG	allTF-mosaic
Chd4	ACTTGATTAAATAGTGAACG	allTF-mosaic
Chd7	GACATGCCCATAAACGAACG	allTF-mosaic
Chd7	AAACGGTTTAAGTCAAAACA	allTF-mosaic
Chd7	CCTACCGGAATGATTTAGCA	allTF-mosaic
Chgb	CCTCTGAAGTAACCAAACGC	allTF-mosaic
Chgb	TCACCATCTAGCTCACTACA	allTF-mosaic
Chgb	CTTCTCCAACAAAAGAAGCG	allTF-mosaic
Ciao1	TGCCAGGTAATTTCCACACG	allTF-mosaic
Ciao1	AAGCCAACAGGGTCCCCGAG	allTF-mosaic
Ciao1	GGACTCATGACCTTCGAGGG	allTF-mosaic
Cic	ACCTCGAACTGACATGCTAG	allTF-mosaic
Cic	GAAGCAGAAATACCACGACC	allTF-mosaic
Cic	CACTAAACTGACACCCATTG	allTF-mosaic
Ciita	AGCAGGCCAAGACTTACATG	allTF-mosaic
Ciita	AGCTCGACTAAGGCTCCGGG	allTF-mosaic
Ciita	AGGTCCTTGATTATATCGTG	allTF-mosaic
Cited1	GCTTAATAGCCAGTACCAAG	allTF-mosaic
Cited1	CCTGCACTTGATGTCAAGGG	allTF-mosaic
Cited1	GTCGATCCAGAGGAGCTAGT	allTF-mosaic
Cited2	ATGGGCGAGCACATACACTA	allTF-mosaic
Cited2	CCAGTTCATGGGTCCCCCGG	allTF-mosaic
Cited2	GCGGCATCAGGCACGCCATG	allTF-mosaic
Cited4	CGGGCATGGACAGCGGTCTG	allTF-mosaic
Cited4	AGACTGCAGGTGCGTGCTAC	allTF-mosaic
Cited4	GAAAGAGACCGGCGACCCGA	allTF-mosaic
Clip2	GCTAAAGACCTACCAGACCG	allTF-mosaic
Clip2	GCACTCGGTGGAATCCCTCA	allTF-mosaic
Clip2	CGGTGTGGTGCGATATGTTG	allTF-mosaic
Clock	GAGGAGTGCTAGTATCAGTA	allTF-mosaic
Clock	AAATCTCACATATTCATAGG	allTF-mosaic
Clock	AGGCTATGATTACTATCATG	allTF-mosaic
Clp1	GAGTAGCAGTCGACACACAG	allTF-mosaic
Clp1	CCAAGGCTGTATGAGTGTTG	allTF-mosaic
Clp1	GAGCCAAAATGATACACAAG	allTF-mosaic
Clpb	CGTTGTCACCGGAGACCGCG	allTF-mosaic
Clpb	AGGACCGCGTTCCGACGAGG	allTF-mosaic
Clpb	GGAGAACGGCTGGTACGATG	allTF-mosaic
Cnbp	GATGACCAGACTCACCACAG	allTF-mosaic
Cnbp	AGGTAAAACCACCTCTGCCG	allTF-mosaic
Cnbp	GTTGAAGCCTGCTATAACTG	allTF-mosaic
Cnot7	TGCCAAGTTGACGTTCCTGG	allTF-mosaic
Cnot7	CCAGTTTAAAAAACACGAGG	allTF-mosaic
Cnot7	TGACAGGAAAAAATAACCGA	allTF-mosaic
Cnot8	GCAGTTCCAGAAACACGAGG	allTF-mosaic
Cnot8	GGTGTGGGCCAGCAATCTTG	allTF-mosaic
Cnot8	ACCCGTCTGGAATCAACACA	allTF-mosaic
Cops2	GTGGTTTAAGACAAACACAA	allTF-mosaic
Cops2	TGATGACACCCATGATTAGT	allTF-mosaic
Cops2	AGCATAGATTTCTAATAACT	allTF-mosaic
Cops5	GGTTGGTATCATAGCCACCC	allTF-mosaic
Cops5	GCCATGACACTTGAGACCGG	allTF-mosaic
Cops5	CGCCTTTAGGACATATCCAA	allTF-mosaic
Cpsf6	CTAGCAGGACCTCCTAACCG	allTF-mosaic
Cpsf6	ACGTTGTGTACACTTACACT	allTF-mosaic
Cpsf6	TTCAGATCCAACACCAACAA	allTF-mosaic
Creb1	GAAGGGAAATCCTTTCAAGG	allTF-mosaic
Creb1	ACAGCTGGCTAACAATGGTA	allTF-mosaic
Creb1	ACTGCTAGTTTGGTAAATGG	allTF-mosaic
Creb3	GTCTAGGCTGATACTGACCG	allTF-mosaic
Creb3	GGTCCCTTCTAGATCAACTG	allTF-mosaic
Creb3	AGAAGAAGGTGTATGTCGTG	allTF-mosaic
Creb3l1	GGAGAAGCGGACCTTGATCG	allTF-mosaic
Creb3l1	GTGTTGGAGGCATCTGTACG	allTF-mosaic
Creb3l1	TGATGTATATGTCTCCACCC	allTF-mosaic
Creb3l3	GGGACCATAATGGAGAGCTG	allTF-mosaic
Creb3l3	GCTGGTTCAGTGCCACTACG	allTF-mosaic
Creb3l3	CACAGATACCCTGTACCCGG	allTF-mosaic
Creb3l4	GAAAATCCGCAACAAGCAGT	allTF-mosaic
Creb3l4	GATATGTCTATGCGAATCGG	allTF-mosaic
Creb3l4	TATGATTCAGGGACCCTACA	allTF-mosaic
Creb5	CATGTTCCCGTTCGACATGG	allTF-mosaic
Creb5	TGTGTAGCTGGTGAAACCTG	allTF-mosaic
Creb5	CCTCATCCACCACTCTTCGC	allTF-mosaic
Crebbp	TGAACCTACTGAATCCAAGG	allTF-mosaic
Crebbp	CATACTCGAGATATCCGATG	allTF-mosaic
Crebbp	TAATGAATCAGGCTCAACAA	allTF-mosaic
Crebzf	TGACCGCGAGCAACCTCACG	allTF-mosaic
Crebzf	GAGCGGCGGCCTGTTGAGGG	allTF-mosaic
Crebzf	GGAGGCGGTGGCGCCAACGA	allTF-mosaic
Creg1	GGTGGCACTACTGGTGTCGC	allTF-mosaic
Creg1	AGTGGACTCAGGTACATGTA	allTF-mosaic
Creg1	ATTGAGATGATGTCCGCGAA	allTF-mosaic
Crem	GTAAGTTGGCATGTCACCTG	allTF-mosaic
Crem	TATGCTAGTTGGTACTGCCA	allTF-mosaic
Crem	TGGCCTACCTGAGCTAGAGT	allTF-mosaic
Crx	TGGACTCCAAATGGACACGG	allTF-mosaic
Crx	GGTCTGGTTCAAGAATCGTA	allTF-mosaic
Crx	GCCCCCGCTTAGGTGCCCCT	allTF-mosaic
Csdc2	CACGCCTGAGAATGGCTCCG	allTF-mosaic
Csdc2	TACAGACGCCCTTGAACACG	allTF-mosaic
Csdc2	GGCAGTAGGATCTGGGAACG	allTF-mosaic
Csde1	TTGAAGTATCATCTGACCGG	allTF-mosaic
Csde1	TGTATGCTACGAACGTAATG	allTF-mosaic
Csde1	ATTATAGCTTATGACGACTG	allTF-mosaic
Ctbp2	AGGAGCTGCTCGGATCCGAG	allTF-mosaic
Ctbp2	ACATTCTCAATCTGTATCGG	allTF-mosaic
Ctbp2	TCCCTGACAGGTGTTGAATG	allTF-mosaic
Ctcf	CGATCCAAATTTGAACGCCG	allTF-mosaic
Ctcf	GGTAAGGTGTGACATATCAT	allTF-mosaic
Ctcf	CACGCTCGGTTTACCCAGAG	allTF-mosaic
Ctnnb1	ATGAGCAGCGTCAAACTGCG	allTF-mosaic
Ctnnb1	CCATTCATAAAGGACTTGGG	allTF-mosaic
Ctnnb1	GACAAAACTGCTAAACGATG	allTF-mosaic
Ctnnbl1	CAGATTCTGCACCAACAATG	allTF-mosaic
Ctnnbl1	GAAGCGATCCTACAAAAACC	allTF-mosaic
Ctnnbl1	CCTCTGTGCACATCTCCGGA	allTF-mosaic
Cux1	ATGAAGAGTGAGCTAGTCCG	allTF-mosaic
Cux1	TACAAGTGCAGAAAACCGGT	allTF-mosaic
Cux1	CCAAGAACGGCATTTGCCAG	allTF-mosaic
Cux2	TGAACTGTACATGTACCGGG	allTF-mosaic
Cux2	ACGAGGGGACGTGTCCCACG	allTF-mosaic
Cux2	CACCACCGTAGAAAGTCGGG	allTF-mosaic
Cxxc1	CCGACAGTACCATTCCCGGA	allTF-mosaic
Cxxc1	CAGTGCAGGATCCAGGAACG	allTF-mosaic
Cxxc1	AAACGATCAGCTCGGATGTG	allTF-mosaic
Dach1	TAGCACCATTGCAAATATGG	allTF-mosaic
Dach1	CAAAGTGGCTTCCTTTACGG	allTF-mosaic
Dach1	GCGGTTGGAGATCACGCCGG	allTF-mosaic
Dach2	GAGACTCGACATATCTCCGG	allTF-mosaic
Dach2	GGTAAGCTGACTGGAAGTAG	allTF-mosaic
Dach2	TACTCCCAAAGAACGCTTAG	allTF-mosaic
Daxx	GGAGACATCAGACCACCCTG	allTF-mosaic
Daxx	TCAGCACATCTCCATAATCG	allTF-mosaic
Daxx	GCGGGCCTCCTGCAAATACG	allTF-mosaic
Dazap2	CAACTGGATAATAAGCCATG	allTF-mosaic
Dazap2	GGATATACTGGATTCCCAGG	allTF-mosaic
Dazap2	ACCAACACTGCTGAGCCAGG	allTF-mosaic
Dbp	CTGGCCTACAGGTCTCCTGA	allTF-mosaic
Dbp	ACGTATTCCACGTCCCCGAA	allTF-mosaic
Dbp	ATCAGCGGGATCAGGTTCAA	allTF-mosaic
Dbx1	CTTACCTCTTCTAGGCGCCG	allTF-mosaic
Dbx1	ACTAGAGTGGCCGGAAAATG	allTF-mosaic
Dbx1	AGGGATAGGCACGACGCTGG	allTF-mosaic
Dbx2	CAAATTCCAAAGCTCGCAGG	allTF-mosaic
Dbx2	GGACGCCACCACATCCCAGT	allTF-mosaic
Dbx2	CAGCATGCAGAGTAGAATGG	allTF-mosaic
Dcaf6	GTGAAGATGGAACTGTTAGG	allTF-mosaic
Dcaf6	GCTCAGTACGGATTTATGAT	allTF-mosaic
Dcaf6	AGTCTCAAGCGCTTAACTGG	allTF-mosaic
Dcp1a	GCCCCTCAGTCTGAAAACCT	allTF-mosaic
Dcp1a	AGGTAAGTGGGGAACTTGTG	allTF-mosaic
Dcp1a	GCTCAAATATCTCCAGTCCT	allTF-mosaic
Ddit3	CTCATCCCCAGGAAACGAAG	allTF-mosaic
Ddit3	GGTGCCCCCAATTTCATCTG	allTF-mosaic
Ddit3	GTCCCTAGCTTGGCTGACAG	allTF-mosaic
Ddx20	TTGTCTTCAAGACGTCCCGT	allTF-mosaic
Ddx20	CGGCCCGCCGATGTCGTGTG	allTF-mosaic
Ddx20	TCTTGAAAACTATAGTACTC	allTF-mosaic
Ddx54	TGTAGCCACAAAGCACCATG	allTF-mosaic
Ddx54	TCATCATCCACTACACTCTG	allTF-mosaic
Ddx54	CACATGCACCAGACGCCCAG	allTF-mosaic
Ddx58	CCGAGCGAGAGCTTACTCGG	allTF-mosaic
Ddx58	ATGTCTTATCAGATCCGACA	allTF-mosaic
Ddx58	ACATATAAGAAGCGACACAA	allTF-mosaic
Deaf1	CTCCAGCCCACTGACCACGG	allTF-mosaic
Deaf1	ATCCTGAGACAGCTTACCTG	allTF-mosaic
Deaf1	GGCAGCTGTCCTGATAGCCA	allTF-mosaic
Dedd	GAAAGTTACTCTCGTCACAG	allTF-mosaic
Dedd	CCACGATGTCGAACATGCGG	allTF-mosaic
Dedd	GATACTTGTCTACAAGATCA	allTF-mosaic
Dedd2	AGTGCGACGAGAGCAACCTG	allTF-mosaic
Dedd2	GTATGTTCGAGGTAGTGGGC	allTF-mosaic
Dedd2	GGGCAGAGTACTGCGAGCAT	allTF-mosaic
Dek	GAGCCATTTACAGTGACACA	allTF-mosaic
Dek	TCCTCGTTGAAGAAGAACGT	allTF-mosaic
Dek	TGAACAGCGAACTCGTGAAG	allTF-mosaic
Dido1	AAGACCGTGTGGGATTACGT	allTF-mosaic
Dido1	CCTGCCATATTAGAGTAAGG	allTF-mosaic
Dido1	ACTTCTGAATCTGATACCGG	allTF-mosaic
Dlx1	ACTGCACGGAACTGATGTAG	allTF-mosaic
Dlx1	AGTGCATGGAGTAGTGCCCG	allTF-mosaic
Dlx1	ACACAGCCTTGCCCGACACG	allTF-mosaic
Dlx2	GGGCGCGTAGGAGGTGTACG	allTF-mosaic
Dlx2	CCTGAAATCCGAATAGTGAA	allTF-mosaic
Dlx2	TCCTACCAGTACCACGCCAG	allTF-mosaic
Dlx3	AAGTCGGAATATACCTACGG	allTF-mosaic
Dlx3	GCTGGGCCTCACACAAACAC	allTF-mosaic
Dlx3	AGTGACTGTAGATTCGGGCA	allTF-mosaic
Dlx4	GTTCCCGGGGATAGTCCGAG	allTF-mosaic
Dlx4	GAGGTCCGGGAAGACAACGT	allTF-mosaic
Dlx4	GGAAACGCTGGTTCAGGTGT	allTF-mosaic
Dlx5	TCTAGGACTGACGCAAACAC	allTF-mosaic
Dlx5	AGGAGAGCAGTAGCCGTGCG	allTF-mosaic
Dlx5	CTGCGGAGCCGTTCACGCCG	allTF-mosaic
Dlx6	GCTGCGAGTGGCTCATGTAG	allTF-mosaic
Dlx6	CTGCCCGAACTCCATGAAGG	allTF-mosaic
Dlx6	TCGACGCGTAGGGCGAGCCG	allTF-mosaic
Dmap1	CGAAGCGCAGATCAAATCGG	allTF-mosaic
Dmap1	GGACAGTGAAGGCGAAACTG	allTF-mosaic
Dmap1	TTGAGGCCCGGAAAAAAGAG	allTF-mosaic
Dmbx1	CCCAGCACCGTAAACAACGT	allTF-mosaic
Dmbx1	TGAACTTCAACTGAGCCTGT	allTF-mosaic
Dmbx1	GCCGGACCCTACCTGTACAC	allTF-mosaic
Dmrt1	GACAAGGCCATGGAATACTG	allTF-mosaic
Dmrt1	TATGGAGAACACATCTGACC	allTF-mosaic
Dmrt1	GGAGGTTCCTCACGCTCCCG	allTF-mosaic
Dmrt2	TGAGACAGGATACCACGCCG	allTF-mosaic
Dmrt2	ATAGCTGTGGGACTCCACTG	allTF-mosaic
Dmrt2	GGGCCAAACTAAAAATCGTG	allTF-mosaic
Dmrt3	TCCTGATCGAGGGCCCATCG	allTF-mosaic
Dmrt3	GTACGCCGTGCAGAAAAACG	allTF-mosaic
Dmrt3	GTGACAAAGACACCGATCAG	allTF-mosaic
Dmrta1	CTCCTCCCGATTGATCCGTG	allTF-mosaic
Dmrta1	ATCTAAGGGTAATGTGACCG	allTF-mosaic
Dmrta1	TTCTGTACCAGGGGTCGTCG	allTF-mosaic
Dmrta2	TGAGCGCGGACACCACTCCG	allTF-mosaic
Dmrta2	ACGCGCGTCAAGATGTCCAG	allTF-mosaic
Dmrta2	GCTCACTGGTAGCGATGCTG	allTF-mosaic
Dmrtc2	AGGATCTCGCTCAGTACTGA	allTF-mosaic
Dmrtc2	TGCCCGCTGTCGCAACCATG	allTF-mosaic
Dmrtc2	ACCCCTCTCTTAGGGAACGT	allTF-mosaic
Dmtf1	GGTGCCAACACTTACAGACG	allTF-mosaic
Dmtf1	TACGCCATGCATATCAGTCG	allTF-mosaic
Dmtf1	TCTAGGCTCCGGATAAAACA	allTF-mosaic
Dnmt1	TAATGTGAACCGGTTCACAG	allTF-mosaic
Dnmt1	CATCACGGCTCACTTCACGA	allTF-mosaic
Dnmt1	CAGAGCCCTATCGCATCGGT	allTF-mosaic
Dnmt3a	GATCATTGATGAGCGCACAA	allTF-mosaic
Dnmt3a	AGTTTACACCGACATGTGGG	allTF-mosaic
Dnmt3a	CAGGCCGAATTGTGTCTTGG	allTF-mosaic
Dot1l	TAGGTTAGCCTTGTACTGCG	allTF-mosaic
Dot1l	GGGAACGGATCGCCAACACG	allTF-mosaic
Dot1l	GCTGTGTGACAAATACAACC	allTF-mosaic
Dpf1	CAGCACACAGCAGAGCCTCG	allTF-mosaic
Dpf1	CCAGGACACCGCATCCCTGG	allTF-mosaic
Dpf1	TCTTCTACCTCGAGATCATG	allTF-mosaic
Dpf2	TGGATGGAAAAGCGACACCG	allTF-mosaic
Dpf2	GAAGATACGCCAAAGCGTCG	allTF-mosaic
Dpf2	AGTGGTAACTGAGGCCAGGT	allTF-mosaic
Dpf3	ACTGCCGGAGCTACAACTCG	allTF-mosaic
Dpf3	GCGACGATTGCACCCACCAG	allTF-mosaic
Dpf3	CGCAGACGTAGGGTTTGTCG	allTF-mosaic
Dr1	TCTTATTTATAGCAGCTCTG	allTF-mosaic
Dr1	GACTCTTCCTAATGTCCGGG	allTF-mosaic
Dr1	AGTTCTCGTTTGGAAAACCT	allTF-mosaic
Drap1	CTGGCAAGCCTTCTTCAACA	allTF-mosaic
Drap1	GATCAAAAAGATCATGCAGA	allTF-mosaic
Drap1	ATCAGTGCCTGACATGCAGG	allTF-mosaic
Drg1	AGCTGACGACCTCATTGACG	allTF-mosaic
Drg1	AAAGCCACAGCTCATCACCT	allTF-mosaic
Drg1	TTGGCACCTTCAATAATACC	allTF-mosaic
Dusp26	GTGTGAGGCGTTGAGCACGT	allTF-mosaic
Dusp26	CCAGTCCCTCATAGGCCTCG	allTF-mosaic
Dusp26	GGTCCCCTGTCCGTACTCGA	allTF-mosaic
E2f1	GGAGATGATGACGATCTGCG	allTF-mosaic
E2f1	CCCCAGGTGTGAAATCTCCG	allTF-mosaic
E2f1	AGCAGCACGTCAGAATCGCG	allTF-mosaic
E2f3	GGACCTCAAACTGTTAACCG	allTF-mosaic
E2f3	ACGCGGTATGATACGTCCCT	allTF-mosaic
E2f3	AGATGGTCTAAAGACCCCCA	allTF-mosaic
E2f4	ACTCTGGAGTAGATCGTCAG	allTF-mosaic
E2f4	TGGCAGCACTCAAGTCTCAG	allTF-mosaic
E2f4	TTCACTTAAAGAGCATGAGT	allTF-mosaic
E2f5	ATGGCCAACAGTGTATCACC	allTF-mosaic
E2f5	AATCAAAGAACAGTATCCAG	allTF-mosaic
E2f5	ATAAATCTGAAGAGTCACTC	allTF-mosaic
E2f6	ACCAGTGACACATCAAACCG	allTF-mosaic
E2f6	TTGCCGAGACCCCATCAACG	allTF-mosaic
E2f6	TTAAGTCAAGAATGCCCCCA	allTF-mosaic
E4f1	GACATCACCTGTGATTCACC	allTF-mosaic
E4f1	CGTCTGAGTGAACACGCCGG	allTF-mosaic
E4f1	GACATAGCATGCACACGTAG	allTF-mosaic
Ebf1	AAGAGGGCGTACCTTCCGAG	allTF-mosaic
Ebf1	CGCGACTGTGATCATCATAG	allTF-mosaic
Ebf1	GGAATCTCCGCATGTCACGT	allTF-mosaic
Ebf2	ATTCTCCACAAAGTCCACGA	allTF-mosaic
Ebf2	CAGAGTTCTGCTGACACACG	allTF-mosaic
Ebf2	CTGGGTCCGGAATGTCGGCG	allTF-mosaic
Ebf3	ACTGCTTAGACTTGTAGGAG	allTF-mosaic
Ebf3	TGCCACTGTGATCATAATCG	allTF-mosaic
Ebf3	TGGTCATTGAATCTATGAGG	allTF-mosaic
Ebf4	ACCACCCCGACACATCCCTG	allTF-mosaic
Ebf4	GTCTCCGATGATAATGACGG	allTF-mosaic
Ebf4	AGTCAATAAGGCGCACGTAG	allTF-mosaic
Ecd	ATTTCCAGCTCTCTATACAC	allTF-mosaic
Ecd	TGTGCATTATTCCTGTGCCG	allTF-mosaic
Ecd	AGAAGTTTGTGCCAGACCGG	allTF-mosaic
Eed	ACTCTTGTGGCAATATTCGG	allTF-mosaic
Eed	TTATACGAATGCCATTCACA	allTF-mosaic
Eed	CAGCAACTGCTAATAGAGGG	allTF-mosaic
Egr1	GTTGTGGAAACAGATAGTCA	allTF-mosaic
Egr1	GCTCATCCGAGCGAGAAAAG	allTF-mosaic
Egr1	GAGGATTGGTCATGCTCACG	allTF-mosaic
Egr2	GTGGTGCGGATTATAAGGGG	allTF-mosaic
Egr2	CAGATGAACGGAGTGGCGGG	allTF-mosaic
Egr2	CCCCAGAGTAAAATTACGGA	allTF-mosaic
Egr3	GCCTGACAATCTGTACCCCG	allTF-mosaic
Egr3	GGCCGATTGGTAATCCTGGG	allTF-mosaic
Egr3	GCTCAGTACGCAGACGTCCA	allTF-mosaic
Egr4	CGAACACCCGCACGACCCGG	allTF-mosaic
Egr4	GGGCTCGAACAGGCACTGCG	allTF-mosaic
Egr4	GGAGTCTGTTAAGTCCCCCC	allTF-mosaic
Ehf	TGGTGTGGGACTTTACAGGG	allTF-mosaic
Ehf	CTGGACCAAATACCAGGTGT	allTF-mosaic
Ehf	ATAAGCCTTACCATTGCATG	allTF-mosaic
Ehmt1	GGGCCGGTGTACAAACAGCG	allTF-mosaic
Ehmt1	AGAAGTCCTACTATCCTCGG	allTF-mosaic
Ehmt1	AGGCAGGGCTGACACGACCA	allTF-mosaic
Ehmt2	GGTGAGCTACACGAAAGTCG	allTF-mosaic
Ehmt2	TTGGCAATTAATTACCAGCG	allTF-mosaic
Ehmt2	GTCGGGCAATCAGTCAGACA	allTF-mosaic
Eid2	ATTGATGCCCAAGACGCTGA	allTF-mosaic
Eid2	CGGGTCTCCCCAGGTCGCGC	allTF-mosaic
Eid2	GCTGCTGGGCGATCCGCTGG	allTF-mosaic
Elavl2	GATGCAAACTTATACGTCAG	allTF-mosaic
Elavl2	GTTCCCGGAGTCAACTGGTG	allTF-mosaic
Elavl2	TGTGAACTACATTGACCCCA	allTF-mosaic
Elf1	GATATTTGGTGTAGTCGTCG	allTF-mosaic
Elf1	CGTCAACAACCGCATCAAGT	allTF-mosaic
Elf1	CCTGTCCTAAGTACATCAAG	allTF-mosaic
Elf2	GGACATGCCCAAAAACATAG	allTF-mosaic
Elf2	GGAACCGTCGTGAGTAGGGG	allTF-mosaic
Elf2	CCCAGTGCGAGGTTAGAGCA	allTF-mosaic
Elf3	TCAGTGCCAAAGGTAGTCGG	allTF-mosaic
Elf3	TGGGTCTTCGACCAGAACTG	allTF-mosaic
Elf3	GACCTCAGACAAGATCCCAA	allTF-mosaic
Elf4	GCACCCAGTAACATCCACCT	allTF-mosaic
Elf4	CACTGAAGTCCTATTCAATG	allTF-mosaic
Elf4	GATGCACTAATTCAGGATAG	allTF-mosaic
Elf5	TTGCTGAACAGATCGGTCCA	allTF-mosaic
Elf5	AGGGTGCACTGATGTCCAGT	allTF-mosaic
Elf5	GATGCTGAAGAGACCAAGAC	allTF-mosaic
Elk1	CTTATCATAGTAGTACCGCA	allTF-mosaic
Elk1	GGTTATCCTAACCCCACCAG	allTF-mosaic
Elk1	GGATGGTGGTGAGTTCAAGT	allTF-mosaic
Elk3	GCTGAGATACTATTACGACA	allTF-mosaic
Elk3	CTGTGATGACAGTCCCCCTG	allTF-mosaic
Elk3	CCTGAAAATGGATCCTCACG	allTF-mosaic
Elk4	CTGCTGGACATCTAACAATG	allTF-mosaic
Elk4	CTTTACGTAGTAGTATCGCA	allTF-mosaic
Elk4	AAAATGGACCCACTGACGGT	allTF-mosaic
Ell	TCATTACTGACATCAGCTAG	allTF-mosaic
Ell	TGTCGCGGCCAATATTGGAG	allTF-mosaic
Ell	TGTAGCACCCGATCTCGGAA	allTF-mosaic
Ell2	TCAGAGGCCATACAGGGACA	allTF-mosaic
Ell2	TCAATGAAATCTGAATCCAA	allTF-mosaic
Ell2	AACTTCTACTTGTCAAACGT	allTF-mosaic
Emx1	AGCGATTCCGAAGCACCCAG	allTF-mosaic
Emx1	GGTGCACCGTCAGAGCCGGG	allTF-mosaic
Emx1	AGAGTGAGGGGGTTGCAGCG	allTF-mosaic
Emx2	GATGACCCAGATATCGGTAG	allTF-mosaic
Emx2	CAGGGGCGTCTACTCCAACC	allTF-mosaic
Emx2	GGGGTGTGGCGAATGCGAGG	allTF-mosaic
En1	TGTGCTCCAGATGCGAACTG	allTF-mosaic
En1	GTTATCGATGAAAAAGTTGG	allTF-mosaic
En1	AGCCGCGTGGAGCGTGACCG	allTF-mosaic
En2	AAGACGCTATCACTTCACGG	allTF-mosaic
En2	GCGCGTGCAGTAGACCCAAG	allTF-mosaic
En2	GGACGCGGGGACTTGCTGTG	allTF-mosaic
Enpp2	GAGCAACTATCTGACTAACG	allTF-mosaic
Enpp2	ACAGAGAAGATGATTAACGG	allTF-mosaic
Enpp2	TGCCAACAATCGGAGAATCG	allTF-mosaic
Eomes	GCTGTCCATGGAGTAGCGCG	allTF-mosaic
Eomes	GCCATACGCCGGAACCTCAG	allTF-mosaic
Eomes	CACCCAGAATCTCCTAACAC	allTF-mosaic
Ep300	TGTAGTAAGTAGCATCACGG	allTF-mosaic
Ep300	GTACTGGAATTCGAAAACAG	allTF-mosaic
Ep300	GGAAGAAATGAACACTATCG	allTF-mosaic
Epas1	TGAGATCGAGAAGAACGACG	allTF-mosaic
Epas1	ACTGATTGGTTACCACCCCG	allTF-mosaic
Epas1	GCACCCTACATCCCTATGGA	allTF-mosaic
Ercc2	AGGTTGCCATTGTGACAGGG	allTF-mosaic
Ercc2	GAACCTGTGCATTCATCCCG	allTF-mosaic
Ercc2	CCCACAGGCTTATCCGCTGG	allTF-mosaic
Ercc3	GCACAATAGTCAGAACCCGC	allTF-mosaic
Ercc3	ACATGAGTAGGCCGGCACAC	allTF-mosaic
Ercc3	TGTCGCTTGAGGAACGCCGA	allTF-mosaic
Ercc8	GTGAACATGCCAGTGTCATG	allTF-mosaic
Ercc8	TCCTGTTCTCACATTCTACA	allTF-mosaic
Ercc8	ATAGAGTACAACCACGCCAT	allTF-mosaic
Erf	GGGTACATAGGACTCAGCGT	allTF-mosaic
Erf	ATTACCCTTTCATCGATATG	allTF-mosaic
Erf	GCCCAGCCAAAGGTGACACA	allTF-mosaic
Erg	GAGCTACGGCAGCTACATGG	allTF-mosaic
Erg	TTTCTGGCATGCATTAACCG	allTF-mosaic
Erg	TTCTGAAACACACCTAACTG	allTF-mosaic
Esr1	GGCATACGGAAAGACCGCCG	allTF-mosaic
Esr1	AGAGGCATAGTCATTGCACA	allTF-mosaic
Esr1	CACTGTGTTCAACTACCCCG	allTF-mosaic
Esr2	GAAGTAGGAATGGTCAAGTG	allTF-mosaic
Esr2	TGGCGCTTGGACTAGTAACA	allTF-mosaic
Esr2	TTCGTGACGGCTCTCTACAT	allTF-mosaic
Esrra	CGACACCAGAGCGTTCACTG	allTF-mosaic
Esrra	CTACGGTGTGGCATCCTGTG	allTF-mosaic
Esrra	CAGCGGGGAGGTGTCCATCG	allTF-mosaic
Esrrg	GGTCTGGGGATCCTCTACGA	allTF-mosaic
Esrrg	TGGCGTCGGAAGACCCACCA	allTF-mosaic
Esrrg	CCAAGTCACAGAGTGTGGTG	allTF-mosaic
Esx1	GCAAACTACCAGGAACCCGA	allTF-mosaic
Esx1	CTGCATCAGAGGACGCATCA	allTF-mosaic
Esx1	CTTTGTTGGAGCAGTGAAGG	allTF-mosaic
Ets1	CTTACTGATGAAGTAATCCG	allTF-mosaic
Ets1	TGCCTGGGGAGAGCCAGTCG	allTF-mosaic
Ets1	TTGCTGCTCGGAGTTAACAG	allTF-mosaic
Ets2	GGAAAACTCTCACCTCAACG	allTF-mosaic
Ets2	GATGCTGTGTAACCTCGGCA	allTF-mosaic
Ets2	TACCCGCTGTACATCCAGTA	allTF-mosaic
Etv1	AGTCTATGAACATACCACCA	allTF-mosaic
Etv1	GATCTGGCTCATGATTCAGA	allTF-mosaic
Etv1	CAGCTTACCTGTGGTCCATG	allTF-mosaic
Etv2	GTTCGGACTACACCACCACG	allTF-mosaic
Etv2	TGGAAAGGTACGTCTTCGTG	allTF-mosaic
Etv2	GCTGGAGGGTGCGACCACGA	allTF-mosaic
Etv3	AGGTGGGAAATGGAACCGGG	allTF-mosaic
Etv3	GGACATTAAGGACCCCTCCG	allTF-mosaic
Etv3	CAGTGGTAACCCCTGACTCA	allTF-mosaic
Etv4	TGTGCTCACCAAGGTACCCG	allTF-mosaic
Etv4	GAAGCGCTGATGGTCCCGCA	allTF-mosaic
Etv4	ATCAATGTACCTCCACCCAG	allTF-mosaic
Etv6	GCAGAGATGACGTAGCCCAG	allTF-mosaic
Etv6	GGTGTGGATAGAGTCCCCAG	allTF-mosaic
Etv6	GAAGCGGAGTCGAGGAACGG	allTF-mosaic
Evx1	CACCTACATGATGAGCCACG	allTF-mosaic
Evx1	AGAACTACGTTTCAAGACCG	allTF-mosaic
Evx1	CCAGATGCGCCGATACCGCA	allTF-mosaic
Evx2	CGCCTCCATGCAGACTACCG	allTF-mosaic
Evx2	CCCGCACGTGGGCGTCACCG	allTF-mosaic
Evx2	GGCCGACATGAGCAGCGACG	allTF-mosaic
Ewsr1	CCTACCATCAAACCATTCCA	allTF-mosaic
Ewsr1	TGCATATGCAGTCTGCCCGT	allTF-mosaic
Ewsr1	AAAAATGAGACTAACCTGGT	allTF-mosaic
Ezh1	AAGATTGAGCCAGAACCGTG	allTF-mosaic
Ezh1	ACAGCCAGGATATGTTGATG	allTF-mosaic
Ezh1	TATTCCATACATGGGTGACG	allTF-mosaic
Ezh2	AGAGTACATTATAGGCACCG	allTF-mosaic
Ezh2	GACACCACCTAAACGCCCAG	allTF-mosaic
Ezh2	TATCGTAGTAAGTACCAATG	allTF-mosaic
Fah	CCCCGATTCGAAGACCCATG	allTF-mosaic
Fah	CCGATGGCTACACCAATCCG	allTF-mosaic
Fah	ACATCAACATGTCTTCGATG	allTF-mosaic
Fam132a	TATTACCACGTCCAACCGTG	allTF-mosaic
Fam132a	CTGGGGTAACGCCCACACCA	allTF-mosaic
Fam132a	CGTGGTTGAACTTTGTCCGA	allTF-mosaic
Fam171b	GGACCGAAGAGGTCTATGGG	allTF-mosaic
Fam171b	GTTCCTTACAGCCATATTAG	allTF-mosaic
Fam171b	AAAGGAAACCACAAAAACGG	allTF-mosaic
Fank1	GGGTTATGCAACAAGGCATG	allTF-mosaic
Fank1	TCACAGCATCGAATTGTACT	allTF-mosaic
Fank1	TCATGCTTGCATGCTACGCG	allTF-mosaic
Fbxo24	GAGATCACGATACACCCCGG	allTF-mosaic
Fbxo24	CGTAGTCAAGAATGAACACG	allTF-mosaic
Fbxo24	CTCGACACAACACCACGTAG	allTF-mosaic
Fbxw7	GTATGTCACAGATTCTAACG	allTF-mosaic
Fbxw7	ACGTTAGTGGGACATACAGG	allTF-mosaic
Fbxw7	ACTGTAGGCATGTGATCACA	allTF-mosaic
Fem1a	GGTGTGCCCGGTGACGCTGG	allTF-mosaic
Fem1a	GCGATGGAACTCCGTCACCA	allTF-mosaic
Fem1a	TTACAGATCCTGATGAAATG	allTF-mosaic
Fem1b	CAAAACGCACTCTATGTCTG	allTF-mosaic
Fem1b	GATGTACCTACCCGTCGAAG	allTF-mosaic
Fem1b	TGGAGTTGAGTTAGTGACTG	allTF-mosaic
Fem1c	CAAATGGCCATCGAAGCACG	allTF-mosaic
Fem1c	AATCTCGGAGAAAACAAATG	allTF-mosaic
Fem1c	GGGCTCTGTTAACTTTGACG	allTF-mosaic
Fev	GCTCACCTTTCTGTACCGCG	allTF-mosaic
Fev	TTAAAAAGACCATCTCCGAC	allTF-mosaic
Fev	GAACGCCGGTTGCATCGCGT	allTF-mosaic
Fhl2	ACTCTATGCCAATACCTGTG	allTF-mosaic
Fhl2	ACCCGCAAGATGGAATACAA	allTF-mosaic
Fhl2	CCGGTAAGTAACACCTCCTG	allTF-mosaic
Fhl5	GGCAGGTGATAACTTCCGGT	allTF-mosaic
Fhl5	GCAAACTCCTTCTCAAAACA	allTF-mosaic
Fhl5	CGATCATCCTTGGCAACGAA	allTF-mosaic
Fli1	ATTGTGTAAAATGAACAAGG	allTF-mosaic
Fli1	AAGCAGTCATATCTGCCTTG	allTF-mosaic
Fli1	TCACGACTGAATGTCAAGGA	allTF-mosaic
Fos	CAGACCTCCAGTCAAATCCA	allTF-mosaic
Fos	TGCTGGGGCTTACGCCAGAG	allTF-mosaic
Fos	CAAGTGCCGGAATCGGAGGA	allTF-mosaic
Fosb	GCTGACAGATCGACTTCAGG	allTF-mosaic
Fosb	AGGTACTGAGACTCGGCGGA	allTF-mosaic
Fosb	CTCACCCCGTAGGAGTGCGC	allTF-mosaic
Fosl1	TGTCGATGCTTGGCACAAGG	allTF-mosaic
Fosl1	AATTGGAGGATGAGAAATCG	allTF-mosaic
Fosl1	CAGGAGTCATACGAGCCCTA	allTF-mosaic
Fosl2	CGTGTGCAAAATCAGCCCCG	allTF-mosaic
Fosl2	TGGATAGGGATTGGACATGG	allTF-mosaic
Fosl2	GGAGAAGCGTCGAATCCGGA	allTF-mosaic
Foxa1	GGGACCCAGGCCGTTCATGG	allTF-mosaic
Foxa1	CGCTGAGCGAGATCTACCAG	allTF-mosaic
Foxa1	CAACGATTGTTTCGTCAAGG	allTF-mosaic
Foxa2	CGCTGAGCGAGATCTATCAG	allTF-mosaic
Foxa2	GGGGCTCATCGAGTTCATGT	allTF-mosaic
Foxa2	ATGAACATGTCATCCTATGT	allTF-mosaic
Foxa3	CGAGTGGAGCTACTACCCGG	allTF-mosaic
Foxa3	CTACATCTCTCTCATAACCA	allTF-mosaic
Foxa3	ATGTACAAGCCCGGGCCCTG	allTF-mosaic
Foxb1	ACCGCCCAGGTTGTACGCAG	allTF-mosaic
Foxb1	TATCGAGAACATCATCGCTA	allTF-mosaic
Foxb1	ATACATCTCGCTGACCGCCA	allTF-mosaic
Foxb2	AACTTGTAGATGTCGCTCAG	allTF-mosaic
Foxb2	GACCACGCTCACCTACACTC	allTF-mosaic
Foxb2	AAATAGGGCACCATGTGCGG	allTF-mosaic
Foxc1	TTCTATCGGGACAATAAGCA	allTF-mosaic
Foxc1	ATGTCCTGGATGCGCACGGG	allTF-mosaic
Foxc1	GAGCTACTATCGCGCTGCCG	allTF-mosaic
Foxc2	TGAGCAAAACTACTACCGGG	allTF-mosaic
Foxc2	TGGCGCGTTCTGGATCGCCA	allTF-mosaic
Foxc2	CAAGGAGCCGCCCTCGACCA	allTF-mosaic
Foxd1	GCCGTTGTCGAACATATCTG	allTF-mosaic
Foxd1	GAGGCGCTCTTACGCCGGGG	allTF-mosaic
Foxd1	GAGTAGGGCGGCTTCACCAG	allTF-mosaic
Foxd2	GTGAGGGAGCACGTCCCGAG	allTF-mosaic
Foxd2	GTAGCCGTAAGCGCCGTAAG	allTF-mosaic
Foxd2	AGGCAGCCCGAGGCGCAACG	allTF-mosaic
Foxd3	CTACGGCCTGCACCCCGCGG	allTF-mosaic
Foxd3	CCCGTACGCGCTACCACCCG	allTF-mosaic
Foxd3	CCGTGATGAGCGCTCACCGG	allTF-mosaic
Foxd4	GCCAGGCGGGGAACTTACGG	allTF-mosaic
Foxd4	GTTGTCGAACATGTCCTGGG	allTF-mosaic
Foxd4	TGGCGACAACCCTAGAAAAG	allTF-mosaic
Foxe1	GCGGCGGGGTAGTAGACCGG	allTF-mosaic
Foxe1	CGAACATGTCCTCGGCGTTG	allTF-mosaic
Foxe1	ATCGTGCATGTAGGCCGGGT	allTF-mosaic
Foxe3	TGGCTGCCAGCGTTAGACGG	allTF-mosaic
Foxe3	CGGCGGCGGCCACTACAGCG	allTF-mosaic
Foxe3	CTACTGGACGCTCGATCCCG	allTF-mosaic
Foxf1	AAGGCCAAGAAGACCAACGC	allTF-mosaic
Foxf1	GTACCCGCACCACGACAGCT	allTF-mosaic
Foxf1	GGAAGCCGTAGGTGTCGGGG	allTF-mosaic
Foxf2	GCACCAAGAAGGCAACCTCG	allTF-mosaic
Foxf2	CAAACCCATGTACCATCGCG	allTF-mosaic
Foxf2	GCCCCTGTATCATAGCCCGC	allTF-mosaic
Foxg1	ATGAGCGCGTTGTAGCTGAA	allTF-mosaic
Foxg1	CCGCGCCACTACGACGACCC	allTF-mosaic
Foxg1	CTGGGGACCCTTGTCGTCGT	allTF-mosaic
Foxh1	CTCTTTCGAAGACCCCCAAG	allTF-mosaic
Foxh1	TGTCGCGAGGCCCCATACAA	allTF-mosaic
Foxh1	AATCGGTGCTTCCATAAGGT	allTF-mosaic
Foxi1	ATAGTAAAGATTCATCTCCG	allTF-mosaic
Foxi1	TTGACAACGGAAACTTTCGC	allTF-mosaic
Foxi1	GGCGCTGGTCGGGCGCACCG	allTF-mosaic
Foxj1	GCAGGCGCTCTGCGTACTGG	allTF-mosaic
Foxj1	CGGTCAGAGGCCCACCCCAG	allTF-mosaic
Foxj1	GGCCGACAGAGTGATCTTGG	allTF-mosaic
Foxj2	AGGGTGGCATAGCTGTACCG	allTF-mosaic
Foxj2	TCAGGGCCCCTCAAATGTAG	allTF-mosaic
Foxj2	GCCAGCAAAAGCCCCCGGGG	allTF-mosaic
Foxj3	AGGCTGGCATAGCTGTACGG	allTF-mosaic
Foxj3	TGCAACCGAATTACTACCTG	allTF-mosaic
Foxj3	AGAGGGCAAGATCCGTAGAA	allTF-mosaic
Foxk1	GGCCTTCGCAGCAAACTCTG	allTF-mosaic
Foxk1	GCTACTTCATCAAAGTCCCT	allTF-mosaic
Foxk1	TTCCACATGATCCCGACTTG	allTF-mosaic
Foxl1	GGGCTGTACACGTACAACAG	allTF-mosaic
Foxl1	GGACTGTGAGGTCCGCGTCG	allTF-mosaic
Foxl1	TCTCAAACATGTCCAAGCAG	allTF-mosaic
Foxl2	GAAGCCCCCGTACTCGTACG	allTF-mosaic
Foxl2	TGTTCGAGAAGGGCAACTAC	allTF-mosaic
Foxl2	CACCCAAGTACCTGCAATCG	allTF-mosaic
Foxn1	CCAGGTACTTACGTTCTGTG	allTF-mosaic
Foxn1	CACCTCACTATCCCTATCAG	allTF-mosaic
Foxn1	CCACAGACAGCCCTTTCGAG	allTF-mosaic
Foxn2	AGAAGACTAAAGGAGTACGG	allTF-mosaic
Foxn2	TTAATGGAAAAGGCTCCTTG	allTF-mosaic
Foxn2	AGAGCAGAGCTTAAGCAGTG	allTF-mosaic
Foxn3	CCGACATCCGATTAGAAGAG	allTF-mosaic
Foxn3	CATCATAGGGCATGTCCGAG	allTF-mosaic
Foxn3	GAGTGATACAAAATGGAGCG	allTF-mosaic
Foxn4	GATGCACAAGTGGAAACGAA	allTF-mosaic
Foxn4	CATGCTAACTCATGCCACCA	allTF-mosaic
Foxn4	GAAGCTGTAGATCTCACTCA	allTF-mosaic
Foxo1	CAAATGCTAGTACCATCAGT	allTF-mosaic
Foxo1	TTGGTGGATGCTCAATCCAG	allTF-mosaic
Foxo1	GGAGAGTGAGGACTTCGCGC	allTF-mosaic
Foxo3	CAAGGAAATGCTCCTCGCGG	allTF-mosaic
Foxo3	GCAGCATGGCCGAATCCTCG	allTF-mosaic
Foxo3	CCTGGCGGGCTTATGCAGCG	allTF-mosaic
Foxo4	GTTCATCAAGGTTCACAACG	allTF-mosaic
Foxo4	GTAACAGGTCCTCGGAAGGG	allTF-mosaic
Foxo4	TCCTCGACCAGACCTCGCTA	allTF-mosaic
Foxp1	CGGTGGGACCTATCCGCAGG	allTF-mosaic
Foxp1	ATGCGGGTTCATGATTAGGG	allTF-mosaic
Foxp1	TGACACTCGGTCCAACGGAG	allTF-mosaic
Foxp2	ATGGCCATAGAGAGTGTGCG	allTF-mosaic
Foxp2	ATGTCGAGTGCAAATGCAGG	allTF-mosaic
Foxp2	ACAACGGCATCAAGCATGGA	allTF-mosaic
Foxp3	TCTACCCACAGGGATCAATG	allTF-mosaic
Foxp3	CATACCTGATGCATGAAGTG	allTF-mosaic
Foxp3	GCAAGAGCTCTTGTCCATTG	allTF-mosaic
Foxp4	TTTACTGTCATTGTTCCCCG	allTF-mosaic
Foxp4	GGAAAGGCGAGGGTGCCCCG	allTF-mosaic
Foxp4	ACTCCCCATGTCCATAAAGA	allTF-mosaic
Foxq1	CGAATACACCTTCGCCGACG	allTF-mosaic
Foxq1	GCAGCAAGCCGTACACGCGG	allTF-mosaic
Foxq1	GAGATCAACGAGTACCTCAT	allTF-mosaic
Foxs1	CGTTGAGAGACAGGTTATGG	allTF-mosaic
Foxs1	CAAGAGGTGCCAAACCCCAA	allTF-mosaic
Foxs1	ATGGCTATCCAGAGTTCACC	allTF-mosaic
Fus	AGCTATGGGCAACCCCAGAG	allTF-mosaic
Fus	CAAATTTATTGAAGCCACCG	allTF-mosaic
Fus	TATGGCCAACAGAGTTACAG	allTF-mosaic
Fxr1	ATGACCAAGAGCCATGTGGA	allTF-mosaic
Fxr1	AACGTTTAGAATCTATGGAG	allTF-mosaic
Fxr1	TAAACACTTACGTCTTCTCT	allTF-mosaic
G2e3	GACATCTTCGAATATCACAG	allTF-mosaic
G2e3	AGTGTATGTTAATGGCAATG	allTF-mosaic
G2e3	CCCAGCATAAAGAACTACTG	allTF-mosaic
Gabpa	TCTTCCCGAAATGTTGAGTG	allTF-mosaic
Gabpa	CTGGCTTACACATTCAGCTG	allTF-mosaic
Gabpa	TCTTGAAATTGTTAAGACTG	allTF-mosaic
Gabpb1	AGAGAAATGCCCATACTGTG	allTF-mosaic
Gabpb1	GTTCATCATTGGACCCGGAG	allTF-mosaic
Gabpb1	CGTAGCTAATACTGACGTAG	allTF-mosaic
Gas7	TCGTGTTGACATAGTAACGG	allTF-mosaic
Gas7	GTAGGCAAAGAGCTCCTGTG	allTF-mosaic
Gas7	GTAGTCACAGTAGCTCCACT	allTF-mosaic
Gata1	GAGCAACGGCTACTCCACTG	allTF-mosaic
Gata1	AGTATGGAGGGAATTCCTGG	allTF-mosaic
Gata1	GTCACCGGCAGTGCTTACGG	allTF-mosaic
Gata2	GGCCGGGAGTGTGTCAACTG	allTF-mosaic
Gata2	CCTGGGCTGTGCAACAAGTG	allTF-mosaic
Gata2	ACAGCTGCTGCCTCCCGACG	allTF-mosaic
Gata3	TCCAAGACGTCCATCCACCA	allTF-mosaic
Gata3	CTACTACGGAAACTCCGTCA	allTF-mosaic
Gata3	GCAGCTGCACCTGATACTTG	allTF-mosaic
Gata4	GGCATTACGACGCCACAGCG	allTF-mosaic
Gata4	AAGGTAACTCACCGAGATTG	allTF-mosaic
Gata4	CCAGCCTACATGGCCGACGT	allTF-mosaic
Gata5	AGTGGGTGCCACGAACACCG	allTF-mosaic
Gata5	GAGCCCTGTCTACACCACTG	allTF-mosaic
Gata5	CCTCTATCACAAGATGAACG	allTF-mosaic
Gata6	CCGGGAGTGGAGCTCCCGCG	allTF-mosaic
Gata6	TACGTGCCCACCACGCGCGT	allTF-mosaic
Gata6	AGGGCGAGTAGGTCGGGTGA	allTF-mosaic
Gbx1	CCTGAGCAATACCTTCTGCG	allTF-mosaic
Gbx1	AGCACTTACCCGGTAGACTC	allTF-mosaic
Gbx1	CTCCGGGTTGCTTCGCGAGG	allTF-mosaic
Gbx2	GCTCATAAGGAAGAAGACCC	allTF-mosaic
Gbx2	CGGCAACTTCGACAAAGCCG	allTF-mosaic
Gbx2	GCAAGGGAAAGACGAGTCAA	allTF-mosaic
Gcdh	GGTCCTTCCAGTCAAACACG	allTF-mosaic
Gcdh	GATGATCATACCGGTAGCCG	allTF-mosaic
Gcdh	CAGGATCACCAACTCCCCTG	allTF-mosaic
Gcfc2	CAAAACTACAGATTCTACAG	allTF-mosaic
Gcfc2	AGCAACTGAACTCGTATCAG	allTF-mosaic
Gcfc2	ATAATTTCCAAATTTACCGG	allTF-mosaic
Gcm1	CTGAAGCTTATTCCCTGCCG	allTF-mosaic
Gcm1	CCTGCTGAAATCCCGAGTCA	allTF-mosaic
Gcm1	CCCCAAGAGTTATGATTTGG	allTF-mosaic
Gcm2	CCTGTATAAAGATTCCTCCG	allTF-mosaic
Gcm2	AGAAGCACTCAGGACATCAG	allTF-mosaic
Gcm2	CCAAAGGTGAGTGACAGTTG	allTF-mosaic
Gfi1	CAAATGCATCAAATGCAGCA	allTF-mosaic
Gfi1	CCCCGACTCTCAGCTTACCG	allTF-mosaic
Gfi1	CTACGGCGACTTCGCGCCTG	allTF-mosaic
Gfi1b	GCTGCTCCAAGCTCACAGCG	allTF-mosaic
Gfi1b	GGAACACAATCAAACAGGAG	allTF-mosaic
Gfi1b	CCTTCCTGGAGCGCTCCGTG	allTF-mosaic
Gli1	ATGTTGCCATGGATACTAGG	allTF-mosaic
Gli1	ACCAATGGAGAGATGGCCGT	allTF-mosaic
Gli1	AGAAGCCGAACCGAGTACCC	allTF-mosaic
Gli2	GGGGACCTTCTAATGCAGAG	allTF-mosaic
Gli2	GAACCGCACTCACTCCAATG	allTF-mosaic
Gli2	TACCTGTGTCAGTCCAAGCG	allTF-mosaic
Glis1	GATGACAGGATTGATATCTG	allTF-mosaic
Glis1	CCAACGCACCCACCTCGACA	allTF-mosaic
Glis1	CCTCAGGCTACGTTTGTGAA	allTF-mosaic
Glis2	ACACCATCCAAATAGCGAAG	allTF-mosaic
Glis2	AGTAGGGCTTGTCTACGTAG	allTF-mosaic
Glis2	GCTGCTCATGTGACACAAAG	allTF-mosaic
Glrp1	GGCCCCGTCCAGCCTAGAGT	allTF-mosaic
Glrp1	GATGTTGCTATCATCAAAAG	allTF-mosaic
Glrp1	GCTGCTGGTGCTGGTCCTGC	allTF-mosaic
Gls2	CGTCCGGTACTACCTCGGTG	allTF-mosaic
Gls2	TGAGTCAGGCAGTGTCATGG	allTF-mosaic
Gls2	GGGGATCGGAATTACGCCAT	allTF-mosaic
Glyctk	CTGTGCTCAACACCATGGCA	allTF-mosaic
Glyctk	GGTGTGATCAGCGTACCCAA	allTF-mosaic
Glyctk	GCGGGAAAACCTCTACCTAG	allTF-mosaic
Gm6710	CAGTAATCTATACTCTCCAA	allTF-mosaic
Gm6710	GAGGTCACCACTACTTGCAA	allTF-mosaic
Gm6710	CTGCAAAGGCTTTACCACAT	allTF-mosaic
Gmcl1	TGTGTGTGGCTATTACACAT	allTF-mosaic
Gmcl1	CGGGGCGTTCCGTACCTGCG	allTF-mosaic
Gmcl1	TAGCCTTAAATGTCTGAACA	allTF-mosaic
Gmeb1	TGCTGCTGTTCTAAACAATG	allTF-mosaic
Gmeb1	AAGAGAGCCATCCGTCTAGG	allTF-mosaic
Gmeb1	CCACTCAATACACAAAATCG	allTF-mosaic
Gmeb2	AAAGGTCAATCTTCGTGCTG	allTF-mosaic
Gmeb2	ATTGTGTACCCCATCACTTG	allTF-mosaic
Gmeb2	TGGTTGTGGTCCAGTCACCA	allTF-mosaic
Gpank1	GGTGAGCAGTAGATGTGTGG	allTF-mosaic
Gpank1	ATGAAGACAGGATGGCCCAG	allTF-mosaic
Gpank1	CTAGAACCCCAAGAGGCAGG	allTF-mosaic
Gpkow	TGGGTGGTGAGAGCCTACGG	allTF-mosaic
Gpkow	CCTGTCTTTCGCTATCTCCG	allTF-mosaic
Gpkow	AGAATCCAAGAAGTCTCTGG	allTF-mosaic
Gsc	GCGATCGCGACCCTACCTGG	allTF-mosaic
Gsc	ATGCTGCCCTACATGAACGT	allTF-mosaic
Gsc	AGCACCGCGTCTTTGCAGCG	allTF-mosaic
Gsc2	CGGGTTCGTCTAGCTCGGCG	allTF-mosaic
Gsc2	CGGCCCGGACGATGTCTCCG	allTF-mosaic
Gsc2	CCGGCGCTGACTGGCACGAG	allTF-mosaic
Gsx1	GCCACCGCTCTTCCCCTACG	allTF-mosaic
Gsx1	GCTGCGAAGCGGTGACACAG	allTF-mosaic
Gsx1	CAGTACTGCGATCCGAAGGG	allTF-mosaic
Gsx2	GGACACTGACATCACCAACG	allTF-mosaic
Gsx2	TGGGTGCGATTCCGGCAGCG	allTF-mosaic
Gsx2	CGCCACTACCTACAACATGT	allTF-mosaic
Gtf2a1	TGAAATCCCTCCAGGAAGTG	allTF-mosaic
Gtf2a1	AGTGGATGAACAAGTCCTGA	allTF-mosaic
Gtf2a1	CTCATTCCTGCATCCCAGCA	allTF-mosaic
Gtf2a1l	TTGCTGCTTGAAGAGAACAT	allTF-mosaic
Gtf2a1l	CAGGCTAGACTCTGTCAGAG	allTF-mosaic
Gtf2a1l	CTTCTTCAGAAACAGCACGC	allTF-mosaic
Gtf2b	AGTTGTGATCAGATCCACGC	allTF-mosaic
Gtf2b	ATAGCTACTTACCTACAACT	allTF-mosaic
Gtf2b	TATTACCTTGCCAATCATGG	allTF-mosaic
Gtf2e1	TATACAAGTCCTCATACGAG	allTF-mosaic
Gtf2e1	GAGAGAGAGCACTGTCCAAG	allTF-mosaic
Gtf2e1	TTATGGCATTGAGCACGTGT	allTF-mosaic
Gtf2e2	TTAGACAATCATGACCAGCG	allTF-mosaic
Gtf2e2	TACTAGACACGACATCAGCG	allTF-mosaic
Gtf2e2	AAGGCAAAAGTCGAACATGG	allTF-mosaic
Gtf2f1	TGAGGAGGAGAAGCCCCCCG	allTF-mosaic
Gtf2f1	ATTCAACCGCAAGCTTAGGG	allTF-mosaic
Gtf2f1	CAAAGGCATTAAGAAAGGCG	allTF-mosaic
Gtf2f2	GGTATCATTTACTTTGAACG	allTF-mosaic
Gtf2f2	CCAAACAGAACACCGGCGTG	allTF-mosaic
Gtf2f2	CAAGATAAACTGTCATTGGA	allTF-mosaic
Gtf2h1	GGAAGATAAGCCATTAGACG	allTF-mosaic
Gtf2h1	CCGACTAAATACAGGATCGA	allTF-mosaic
Gtf2h1	CCATTACAGCCATCCGTTTG	allTF-mosaic
Gtf2h2	CCTAACATACCATTCCAAGT	allTF-mosaic
Gtf2h2	GTACTTGCTCGTGAAACTGG	allTF-mosaic
Gtf2h2	TAATATTTACGATCTCATCA	allTF-mosaic
Gtf2h3	TGCAAACGAGGTGATCGCTG	allTF-mosaic
Gtf2h3	CCAGCACGCAGGCGTCGATG	allTF-mosaic
Gtf2h3	TCAGCCGGCTCTTATACCCG	allTF-mosaic
Gtf2h4	GGGCTCAGGAGGAAAGTACG	allTF-mosaic
Gtf2h4	AAACAAGCCCGAACTCACGC	allTF-mosaic
Gtf2h4	AAGCCAGCGGAAGTGATGCA	allTF-mosaic
Gtf2i	AGCTTTAGGCAAATCCACAG	allTF-mosaic
Gtf2i	TCTTGGGATTCCATACCACG	allTF-mosaic
Gtf2i	TCACTCCTCAGAAGGCAACG	allTF-mosaic
Gtf2ird1	TGGAGGACATCAATACCCTG	allTF-mosaic
Gtf2ird1	GCTTCTGGATCGTTCCACAG	allTF-mosaic
Gtf2ird1	ATTACAACACCAGACTCTCG	allTF-mosaic
Gtf3a	GCACCTATGCAAACACACGG	allTF-mosaic
Gtf3a	GCATGTCCTGATTCACACCG	allTF-mosaic
Gtf3a	CATCGCGGATGCGTTCGTCG	allTF-mosaic
Gtf3c1	GCTTCTACCATTGTACATCG	allTF-mosaic
Gtf3c1	CAGTAAGCCAGGATACCTAG	allTF-mosaic
Gtf3c1	AACTACGAAGACCCAAAGGT	allTF-mosaic
Gtf3c4	GAGGTGCGGGTACCGAGGTG	allTF-mosaic
Gtf3c4	AAGAAGACACCAAAACACAT	allTF-mosaic
Gtf3c4	AGTCACCATGAGGCGAAACG	allTF-mosaic
Gzf1	CAGCTCTTAAAACCCACCTG	allTF-mosaic
Gzf1	TCTTGGCACACATTTCACAC	allTF-mosaic
Gzf1	GCTCCAAAGCAAGTGTACCA	allTF-mosaic
H2bfm	AAGGACAAACCAAAGAAAGG	allTF-mosaic
H2bfm	CTTACGGCGTCTGATCAGAC	allTF-mosaic
H2bfm	CCAGAGAAAGAGAAGCCGGA	allTF-mosaic
Hand1	GGAAGTAAGGCCGCTCCTGG	allTF-mosaic
Hand1	ACCTACCACCGCAGTAGCAG	allTF-mosaic
Hand1	TGGTGTCGGCGGGCACATTG	allTF-mosaic
Hand2	CCTCATGGTGCACCACGGGG	allTF-mosaic
Hand2	GGAAGTAGGGGTTCTCCTCG	allTF-mosaic
Hand2	CGGCACCGCTGGCGTACTCG	allTF-mosaic
Hbp1	ATCATCATCATCTGACAGGG	allTF-mosaic
Hbp1	TTTGAAGAAGAGGACACTGG	allTF-mosaic
Hbp1	ACAGGAGTTGTATCCTGGAG	allTF-mosaic
Hcfc1	GGTACCCTTCACAACCAATG	allTF-mosaic
Hcfc1	ACAGCAGTATGTGACTCCCG	allTF-mosaic
Hcfc1	TGGAAGGGCTAGTTGCACAA	allTF-mosaic
Hcls1	GCCCTGGGATACGACTACAA	allTF-mosaic
Hcls1	TGTTGTCTTCTTATACGCCG	allTF-mosaic
Hcls1	CCACATCAGCAACATACTCG	allTF-mosaic
Hdac1	CTTACCGACAGAGCCTCCCG	allTF-mosaic
Hdac1	TAAAGGGAGTTCTCACCCGT	allTF-mosaic
Hdac1	GCAGCGAGCAACATTCCGGA	allTF-mosaic
Hdac10	AGAAGCTTCCATGCTCATAG	allTF-mosaic
Hdac10	TGTACTGCTTAGACAGTGCG	allTF-mosaic
Hdac10	CAGAAAGGCAGCCAAATAGT	allTF-mosaic
Hdac11	ATGAAGGTGATGTTGTAACG	allTF-mosaic
Hdac11	GCCACCACAAAGGACCACTG	allTF-mosaic
Hdac11	GGCATCGAGATCAATGATGG	allTF-mosaic
Hdac2	ACTTGATATACTCATCGCTG	allTF-mosaic
Hdac2	ATCTTCTCCGACGTTAACTG	allTF-mosaic
Hdac2	TCATCTATACCATCTCTCAT	allTF-mosaic
Hdac3	GCACATTGAGACAATAGTAG	allTF-mosaic
Hdac3	CAATGTAGAGCACCCGAGGG	allTF-mosaic
Hdac3	GAGCCTTAATGCCTTCAACG	allTF-mosaic
Hdac5	CGTGCCCTGTACTTACGGTG	allTF-mosaic
Hdac5	GCCGGGCGCACTGTTACACA	allTF-mosaic
Hdac5	CTTTCTGTAGAGCCTTCCCG	allTF-mosaic
Hdac6	ATGATGCGTAAGATGCGCTG	allTF-mosaic
Hdac6	CCTGAGACAAGAGTGCCAGT	allTF-mosaic
Hdac6	TCCCTGCACCGGTATGACCG	allTF-mosaic
Hdac7	GCTACCTGTAGGGAATACTG	allTF-mosaic
Hdac7	ACGTTTGTGATGCTACCCTG	allTF-mosaic
Hdac7	CCGACTGCGACAGATACCCT	allTF-mosaic
Hdac8	GTTGCAGATAGGCATCAGTG	allTF-mosaic
Hdac8	CCGTTTGGGGACCTTCACAA	allTF-mosaic
Hdac8	GACTCCATAGAATATGGACT	allTF-mosaic
Hdac9	GGTCCCAGTTCACCAAACAA	allTF-mosaic
Hdac9	AGCAGCACGAGAATTTGACA	allTF-mosaic
Hdac9	GAGACACAGATGCTCAGACA	allTF-mosaic
Hdx	ACAGTAATACTAATCCATCA	allTF-mosaic
Hdx	AGACATTACAGTCAGAAATG	allTF-mosaic
Hdx	GCTCATATTACAGTGTGCAC	allTF-mosaic
Helz	CCAAGACTAACTATCAGGCA	allTF-mosaic
Helz	TATTCTTAAACATCGAGTGG	allTF-mosaic
Helz	GAGGATCTATTCTTTGAACG	allTF-mosaic
Hes1	GTGTGAGGGCGTTAACACCG	allTF-mosaic
Hes1	GTGTTGGGGAAATACCGCGC	allTF-mosaic
Hes1	AGCCAGTGTCAACACGACAC	allTF-mosaic
Hes2	CAGAAGAGTTGAGGACGCGG	allTF-mosaic
Hes2	GACAGGCTCGGTAACCCTCG	allTF-mosaic
Hes2	CCTTCTCCAACTTCGAAGAG	allTF-mosaic
Hes3	TGAGAACAGAGGTCGCCTGT	allTF-mosaic
Hes3	GACACTACTCACATCAGGTA	allTF-mosaic
Hes3	AGTGGGGTGGACTACCCGTC	allTF-mosaic
Hes5	TCTCCCCACAGCCTTCGCCG	allTF-mosaic
Hes5	TGCTGGAGCAGGAGTTCGCG	allTF-mosaic
Hes5	ACTACAGCGAGGGCTACTCC	allTF-mosaic
Hes6	AGGTTCTGGAGCTGACCGTG	allTF-mosaic
Hes6	CTACATCCAGTGCATGCATG	allTF-mosaic
Hes6	GCGGCATGGATTCTAGCAGG	allTF-mosaic
Hes7	GGAGATACTGGAGTTCGCCG	allTF-mosaic
Hes7	GGCCCGAGGCCGTAGATCCA	allTF-mosaic
Hes7	GGAGAAAAGCTGGGAGCGTG	allTF-mosaic
Hesx1	AGAGAATTGAGTTGGTACCG	allTF-mosaic
Hesx1	CAGCATACCTGAGTCACCGC	allTF-mosaic
Hesx1	TTTCAAAGAGCGTGTTTCGG	allTF-mosaic
Hey1	TCAACAACTACGCATCCCAG	allTF-mosaic
Hey1	ACTCCGATAGTCCATAGCCA	allTF-mosaic
Hey1	TGTTATTGATTCGGTCTCGT	allTF-mosaic
Hey2	AGATGTGGATAGGCGACATG	allTF-mosaic
Hey2	GGCTAGGTACCTAAGCTCAG	allTF-mosaic
Hey2	TGGACGAGACCATCGACGTG	allTF-mosaic
Heyl	GGTATCTTATGACCTCAGTG	allTF-mosaic
Heyl	GAGCATCTTCAAGTGATCCA	allTF-mosaic
Heyl	CAAGCCCGGAAGAAGCGCAG	allTF-mosaic
Hhex	CGGCGTGGGCTCGTACACCG	allTF-mosaic
Hhex	CCCCGGCCGCCTTACCCAGG	allTF-mosaic
Hhex	AAGATGTCGTCGATGTAGAA	allTF-mosaic
Hic1	CGGCAAGACAGACCGACCGG	allTF-mosaic
Hic1	GAGACTCAGATATCGGACCT	allTF-mosaic
Hic1	GCGGCTACGCTCCTTACGGG	allTF-mosaic
Hic2	GCTCCCCATACGATGCACTG	allTF-mosaic
Hic2	CATCAACTTAGACACAGACA	allTF-mosaic
Hic2	CAGCACCAATGGGAGTAGTG	allTF-mosaic
Hif1a	TGAACATCAAGTCAGCAACG	allTF-mosaic
Hif1a	ATAACGTGAACAAATACATG	allTF-mosaic
Hif1a	GTGAGAAAACTTCTGGATGC	allTF-mosaic
Hif1an	TAAGCCAAGGTCCAACAGGG	allTF-mosaic
Hif1an	ACAAGCTATACAGCAGCGCG	allTF-mosaic
Hif1an	AGGATACACAAGGTTTGTGT	allTF-mosaic
Hif3a	GCGCACGCTCAACCTCAAAG	allTF-mosaic
Hif3a	ATGTTGGTCACGTACAAGTG	allTF-mosaic
Hif3a	AGTTCACATACTGCGACGAG	allTF-mosaic
Hils1	CAGAATCACATACGACATGG	allTF-mosaic
Hils1	ACAATATGACCCATAACACC	allTF-mosaic
Hils1	ACCAAGATGCCGGCACACTG	allTF-mosaic
Hipk2	TTAGGTTATGTGGTCCACCG	allTF-mosaic
Hipk2	ACTGGGCGAATATACTTGAG	allTF-mosaic
Hipk2	ACAGGTCAATGAACTCCCGT	allTF-mosaic
Hira	ATGACAAACTGATTATGGTG	allTF-mosaic
Hira	AGTTCATGGATGACAACCAG	allTF-mosaic
Hira	TAGCTGCTGACCACTAGGAG	allTF-mosaic
Hivep1	AGGGATTGCTGAATAGCCCG	allTF-mosaic
Hivep1	TTTCAGTAAGACATCGAACG	allTF-mosaic
Hivep1	AGCCCCGACAGAGTTACCAA	allTF-mosaic
Hivep2	CCTGTGAGAACAGAAAACGC	allTF-mosaic
Hivep2	TAAGGCGGATGACTCTCACA	allTF-mosaic
Hivep2	ACAATGAGTATGAACCCGCA	allTF-mosaic
Hivep3	GGACTCACTATCGTCCCATG	allTF-mosaic
Hivep3	CCCTGTCGAATGAAGCCGAG	allTF-mosaic
Hivep3	GATGATGCATTATAAACTGG	allTF-mosaic
Hlf	AGTATCTCCGTCATAGGGAA	allTF-mosaic
Hlf	TCGTGCTGCGACGGACTCGG	allTF-mosaic
Hlf	GGGTCTGGTTCATACCCGAC	allTF-mosaic
Hltf	GAAATAGAGTCATCCACGTG	allTF-mosaic
Hltf	TCGAGTTTGGAGAACGCATG	allTF-mosaic
Hltf	TTGCGCTGTTCCCAGAATGG	allTF-mosaic
Hlx	CGGGTGGTCCCCCACCATAG	allTF-mosaic
Hlx	CCATGCCACAGACATACAAG	allTF-mosaic
Hlx	CATCGCTGCTAACCGGTGGG	allTF-mosaic
Hmbox1	ATTGGTAGTGCAAGGCAGTG	allTF-mosaic
Hmbox1	AGGGTCCTCTATTGGAATGG	allTF-mosaic
Hmbox1	GGAACCTTCCGGCTTCGACG	allTF-mosaic
Hmg20a	TTATAGCAAAGAAGTAAACG	allTF-mosaic
Hmg20a	CTCAGGTTAACACACCCCGA	allTF-mosaic
Hmg20a	TGATTCATAGAAAGAAACAG	allTF-mosaic
Hmg20b	AGCCATCGCAGTCCACACCC	allTF-mosaic
Hmg20b	GAGTTTCTGGACCAAAACAA	allTF-mosaic
Hmg20b	CTGCTTGACAGCCACTACAA	allTF-mosaic
Hmga1	CCAACTCCGAAGAGACCTCG	allTF-mosaic
Hmga1	AAGGATGGGACTGAGAAGCG	allTF-mosaic
Hmga1	GCCTCCGGTGAGTCCTGGGA	allTF-mosaic
Hmga2	TCCTCGCTTCTGTGGCACCG	allTF-mosaic
Hmga2	CAGCCGTCCACATCAGCCCA	allTF-mosaic
Hmga2	CCTTCTGGGCTGCTTTAGAG	allTF-mosaic
Hmgb2	GTGGTCTCTTCGGAGCATTG	allTF-mosaic
Hmgb2	GAAATGCTCCGAGAGATGGA	allTF-mosaic
Hmgb2	CTGCACGAAGAAGGCGTACG	allTF-mosaic
Hmgb3	GAAGTGCTCGGAGAGGTGGA	allTF-mosaic
Hmgb3	TTGTGGATTTGATCTTGGGG	allTF-mosaic
Hmgb3	CTTCTTTGTGCAGACATGCA	allTF-mosaic
Hmgb4	AGAGAACCCCGACTGGACCG	allTF-mosaic
Hmgb4	GAATTCTTTAAAGCCAAGGT	allTF-mosaic
Hmgb4	TAGCAGAGCTCGATAAAGCC	allTF-mosaic
Hmgcs1	GCTGAGTTGGAAAAATACGA	allTF-mosaic
Hmgcs1	GGAAATGCCAGACCTACAGG	allTF-mosaic
Hmgcs1	TACAACCAATGCATGCTATG	allTF-mosaic
Hmgn2	AGCCACAGAGAAGATCTGCG	allTF-mosaic
Hmgn2	AGGCTGGCTTACCTTCGCAG	allTF-mosaic
Hmgn2	CAAAACCAAGGTGAAGGACG	allTF-mosaic
Hmgn5	AGAGCACAAAGATACAGGTG	allTF-mosaic
Hmgn5	AGAAGTAAAAGAACAAAACA	allTF-mosaic
Hmgn5	AGCCAAAAGTGAAGATGCAG	allTF-mosaic
Hmgxb3	ACTACAACATACACCCGTCG	allTF-mosaic
Hmgxb3	ACATACTGCCATCGGCTGAG	allTF-mosaic
Hmgxb3	ATGATGATGTATTCCGATCG	allTF-mosaic
Hmgxb4	TCCATAGTAGTAATCGTCAG	allTF-mosaic
Hmgxb4	GTGCCAATCTCGACATCACA	allTF-mosaic
Hmgxb4	GAAACTCATTCTCTCACCAA	allTF-mosaic
Hmx1	TGGTACCCACGGGTGCACGG	allTF-mosaic
Hmx1	CCAGGGCGATGGCGTCCGCG	allTF-mosaic
Hmx1	AGGCGCGACGACGACTACAG	allTF-mosaic
Hmx2	AAGGAATGGCGTGCGCTCCG	allTF-mosaic
Hmx2	CAGGTAGCGTTTCATGTCGA	allTF-mosaic
Hmx2	TGCTTCTGCCCAGATCCGCA	allTF-mosaic
Hmx3	GGAGCAAAGAGCGTTCGTGG	allTF-mosaic
Hmx3	CGGTACCTTCTGGTCGCGGG	allTF-mosaic
Hmx3	CGCGGCCGGGACGACCGTAG	allTF-mosaic
Hnf1a	GACGTACCAGGTGTACAGAG	allTF-mosaic
Hnf1a	CGGACAGTCTGCAACCAGTG	allTF-mosaic
Hnf1a	CCTATAACGGACCTCCACCG	allTF-mosaic
Hnf1b	CAGCTTCACCCCGAAATTCG	allTF-mosaic
Hnf1b	GCCGCAACCGGTTTAAATGG	allTF-mosaic
Hnf1b	CTTGGTACGTCAGAAAGCAA	allTF-mosaic
Hnf4a	GGCTCCGTAGTGTTTGCCGG	allTF-mosaic
Hnf4a	AATGTGCAGGTGTTGACCAT	allTF-mosaic
Hnf4a	GCAATGACTACATCGTCCCT	allTF-mosaic
Hnf4g	TACAAGAAGAAGTACCTACG	allTF-mosaic
Hnf4g	GCATGTTCTTAATCTTCACA	allTF-mosaic
Hnf4g	TGTTGCGGTGAATAACATAG	allTF-mosaic
Hnrnpab	GGCCTCGTGTCCGTTCTCGG	allTF-mosaic
Hnrnpab	GGGACCACGACCGCACCGAG	allTF-mosaic
Hnrnpab	CCAACACTGGACGATCAAGA	allTF-mosaic
Hnrnpd	GATCGACGCCAGTAAGAACG	allTF-mosaic
Hnrnpd	AACAAGACCAATAAGAGGCG	allTF-mosaic
Hnrnpd	CTGAAGTTAGATCCTATCAC	allTF-mosaic
Hnrnpr	AAGAGCAATCGATGCTCTCA	allTF-mosaic
Hnrnpr	ATTCGCCCTGGTAAACACCT	allTF-mosaic
Hnrnpr	CTGGATCCGGCTCCTCCACG	allTF-mosaic
Homez	ATCAAGTAATGAGACCGATG	allTF-mosaic
Homez	AACACCAGCGAAAGACTAAG	allTF-mosaic
Homez	ACTGAATCATCAGAACGCTA	allTF-mosaic
Hopx	CCTGGAGTACAACTTCAACA	allTF-mosaic
Hopx	AGCCGAGGCGGGTCTCACGG	allTF-mosaic
Hopx	GCTGTGCCTCATCGCAGCCG	allTF-mosaic
Hoxa1	GGATAAGGAGTTATTATACG	allTF-mosaic
Hoxa1	TACAACTTTCCAATCCTGCG	allTF-mosaic
Hoxa1	GCTGGACCATGGGAGTCGAG	allTF-mosaic
Hoxa10	AAAGAACACGAAGTGGCCTG	allTF-mosaic
Hoxa10	CCAAAAAGGAGTTCGCGGCA	allTF-mosaic
Hoxa10	GGGTCGAAACCGCGCCCCGG	allTF-mosaic
Hoxa11	GTCCAATTTCTATAGCACGG	allTF-mosaic
Hoxa11	CAGTGGGCCAGATTGCCGCG	allTF-mosaic
Hoxa11	GCAACTTCAAGTTCGGACGG	allTF-mosaic
Hoxa13	CCACGACAAACCTCTCTGAG	allTF-mosaic
Hoxa13	TACGAACAAATTCATTACCA	allTF-mosaic
Hoxa13	AGACGCCAGCTCCTATAGGA	allTF-mosaic
Hoxa2	TTCATCCAGGGATACTCAGG	allTF-mosaic
Hoxa2	CCTTTGCAGACCCCGCAGGG	allTF-mosaic
Hoxa2	CCTGGAGGACTCGGACAAAG	allTF-mosaic
Hoxa3	AAGTACAAGAAAGACCAGAA	allTF-mosaic
Hoxa3	AACACTAAGCAGAAAACCAG	allTF-mosaic
Hoxa3	TCGATGGTACTCAACGCCAT	allTF-mosaic
Hoxa4	GCCACATACCGGCGCTCACG	allTF-mosaic
Hoxa4	GGGCGAACTCCTCGAAAGGA	allTF-mosaic
Hoxa4	CGCGGCGCGTAGTAAGCGGG	allTF-mosaic
Hoxa5	AATGGCATGGATCTCAGCGT	allTF-mosaic
Hoxa5	CGGTCGCTATCCAAATGGCC	allTF-mosaic
Hoxa5	GTCCCTGAATTGTTCGCTCA	allTF-mosaic
Hoxa6	TCGGGCAATAACAAGCAGAG	allTF-mosaic
Hoxa6	GCGCCCGTGACTCCCATACA	allTF-mosaic
Hoxa6	TTGGACTGTTGGTAAAAACA	allTF-mosaic
Hoxa7	AAAGGAGCAAGAAGTCGGCT	allTF-mosaic
Hoxa7	GCCTGCGACAAGGCGGACGA	allTF-mosaic
Hoxa7	GGCCATAGCCGGACGCGAAG	allTF-mosaic
Hoxa9	ACCGGGCCATTAATAGCGTG	allTF-mosaic
Hoxa9	CGCGTGCACTGGGTTCCACG	allTF-mosaic
Hoxa9	GTGCGGGACGCTACGCTCCA	allTF-mosaic
Hoxb1	CAGCGCTCCAACAAAACTCG	allTF-mosaic
Hoxb1	GAGTACCCACTTTGTAACCG	allTF-mosaic
Hoxb1	TTCATCCAGTCGAAGGTCCG	allTF-mosaic
Hoxb13	GGAAGCAGAGAATCGTGGCG	allTF-mosaic
Hoxb13	ACATCCAGGTAACTGGCCAT	allTF-mosaic
Hoxb13	GGGATGGCTAGCCAGTGGGG	allTF-mosaic
Hoxb2	GAGGTCGGATCACCATCAGG	allTF-mosaic
Hoxb2	ACCGACGCATGAAACACAAG	allTF-mosaic
Hoxb2	TTTCATCCAGGGGAACTCGG	allTF-mosaic
Hoxb3	ACTAGCAACAGCAATAACGG	allTF-mosaic
Hoxb3	GGCCGGAGAGGGACCCCCAG	allTF-mosaic
Hoxb3	TTGGCCATCTCGACCCGGCG	allTF-mosaic
Hoxb4	CCAGTAAACCCCAATTACGC	allTF-mosaic
Hoxb4	GACGACGGGCTCTTTGCACG	allTF-mosaic
Hoxb4	GTGCACTGTGCAGCGCTACG	allTF-mosaic
Hoxb5	CAATTTCACCGAAATAGACG	allTF-mosaic
Hoxb5	GACGTCGCCTGCCTGAAGCG	allTF-mosaic
Hoxb5	GTAATTGTAGCCGTAAGAGC	allTF-mosaic
Hoxb6	TGTGCGCAGTCGGACTTGCG	allTF-mosaic
Hoxb6	GTCCCGGCCCATAAGGCGCG	allTF-mosaic
Hoxb6	GGCGCCGGCCCATAATCACA	allTF-mosaic
Hoxb7	GGAGTACAGACCCTGCACCG	allTF-mosaic
Hoxb7	TGGAGCGAAAACCGAACTTG	allTF-mosaic
Hoxb7	GTAGGGCCTGACCGAAAGCG	allTF-mosaic
Hoxb8	AGAACTCCTGGATTTGCGAA	allTF-mosaic
Hoxb8	CCAGCAGAACCCGTGCGCCG	allTF-mosaic
Hoxb8	AGCCGCAGTCATAATAATTG	allTF-mosaic
Hoxb9	GGGGACAATAAAATTTGCGA	allTF-mosaic
Hoxb9	GATCATAAGTCACGAGAGCG	allTF-mosaic
Hoxb9	GAAGTTTCCAAACTGTACTC	allTF-mosaic
Hoxc10	TCTCCTCCTTGACACTAGGT	allTF-mosaic
Hoxc10	GAGCGCTATAACCGTAACGC	allTF-mosaic
Hoxc10	CAAAACGCCCCACTGTGCTG	allTF-mosaic
Hoxc11	AAGACGAGTAGCTGTTCCGA	allTF-mosaic
Hoxc11	GGATAAGAAATCTGACGAGA	allTF-mosaic
Hoxc11	TTCTTCGACAACGCCTACTG	allTF-mosaic
Hoxc12	CAGTTCGTCCCTACTCAACG	allTF-mosaic
Hoxc12	TACGACTACACGGCGAGCGG	allTF-mosaic
Hoxc12	GAGCACACGTTGTCGCGGCG	allTF-mosaic
Hoxc13	CGTGTAGACGGCGCCCTGAG	allTF-mosaic
Hoxc13	GCCCAGCCCGTCCATGCTCG	allTF-mosaic
Hoxc13	GGGATGAGCGCGTCGTGACG	allTF-mosaic
Hoxc4	GCGGCTGCGATTTCTCAGGG	allTF-mosaic
Hoxc4	GAACCCCAATTATAACGGAG	allTF-mosaic
Hoxc4	TGCAGCTATACTGACGCTCA	allTF-mosaic
Hoxc5	GGAGCGAGCTAAGAGCAGTG	allTF-mosaic
Hoxc5	TGGCAGCCATGTCTACCCCG	allTF-mosaic
Hoxc5	GAACTATGGATCGGCCTCAG	allTF-mosaic
Hoxc6	ATGCCTCACTGGATCATAGG	allTF-mosaic
Hoxc6	GCGGCCGCCAGATCTACTCT	allTF-mosaic
Hoxc6	CTGAACACGACATTCTCCTG	allTF-mosaic
Hoxc8	GCGGTCGACAAACTTACAGC	allTF-mosaic
Hoxc8	GCTACTGTTAGTGTTGGCGG	allTF-mosaic
Hoxc8	CCCCAGACAGTCCCTTTATG	allTF-mosaic
Hoxc9	GTCCAGGTTTCCGGCCACCG	allTF-mosaic
Hoxc9	AGCTACCCGGACTACATGTA	allTF-mosaic
Hoxc9	TCTGTGGTCTATCACCCTTA	allTF-mosaic
Hoxd1	CCCCAAGAAGCCATACTCGG	allTF-mosaic
Hoxd1	CCACTCGAAAGTGCTGTGGG	allTF-mosaic
Hoxd1	GAGCAGGAATGATCCCCCGC	allTF-mosaic
Hoxd10	TGGCGGTGAATGAGCAAGTG	allTF-mosaic
Hoxd10	TCTCAACAGGACAAGACTCG	allTF-mosaic
Hoxd10	GAGTACAATAACAGCCCCGA	allTF-mosaic
Hoxd11	CTTTGATCAGTTCTACGAGG	allTF-mosaic
Hoxd11	GCCGGGCTGCGCTTACTACG	allTF-mosaic
Hoxd11	GAGGTGGCCTTTCGCGACTA	allTF-mosaic
Hoxd12	ATGAACCAGACTAGACTCGG	allTF-mosaic
Hoxd12	AGGCACCAAGTATGACTACG	allTF-mosaic
Hoxd12	CTGCGAGGGTATGAGATGGG	allTF-mosaic
Hoxd13	CAGCAGCGTACCGACCAACG	allTF-mosaic
Hoxd13	GGGGACACATTCCGGACGCG	allTF-mosaic
Hoxd13	ATCCGGGGAACCTCGGCACG	allTF-mosaic
Hoxd3	GCTGGCCGGAGTAAGCCACG	allTF-mosaic
Hoxd3	GCTGCATACTACGAGAACCC	allTF-mosaic
Hoxd3	AATGGTAGCTGTATGAGACC	allTF-mosaic
Hoxd4	TGCTTGAGTGCTGTCCCGGG	allTF-mosaic
Hoxd4	ATAGTGAACCCCAACTACAC	allTF-mosaic
Hoxd4	CCCCAAGTTTCCTCCGTGCG	allTF-mosaic
Hoxd8	GGACTACTTCCACGCCGGCG	allTF-mosaic
Hoxd8	CGGCGGGATTGCCTGTCACG	allTF-mosaic
Hoxd8	GTCAGGATATTGTACCAGCT	allTF-mosaic
Hoxd9	TTTGGGGGCAAAACTACACG	allTF-mosaic
Hoxd9	CCGCGCGCTTTGGGCCACCG	allTF-mosaic
Hoxd9	TTTCAGGCTTAATCCCGTAG	allTF-mosaic
Hr	CCCCTGATACCTGAGCATAG	allTF-mosaic
Hr	AGTGGGTGTTGAAGAGTCCG	allTF-mosaic
Hr	TGAGGATGTTCGGATCCTTG	allTF-mosaic
Hsbp1	TGTCAGACCAGATCATCGGA	allTF-mosaic
Hsbp1	GAGGCTGCCGCTTACCACCA	allTF-mosaic
Hsbp1	CACTAGATGACATGAGCAGT	allTF-mosaic
Hsf1	CATGTGTCTCCTGACAGAGT	allTF-mosaic
Hsf1	GGACAAAGGGGTATCCATGG	allTF-mosaic
Hsf1	GCAGCAAAAAGTTGTCAACA	allTF-mosaic
Hsf2	TGGACAGCACTAGACATGAG	allTF-mosaic
Hsf2	GCAGCAACAAGTTATTCGGA	allTF-mosaic
Hsf2	TGATGTTACTGACGATAATG	allTF-mosaic
Hsf2bp	CTTACCCAGAATACTAAATG	allTF-mosaic
Hsf2bp	GTCGTCAAAACCATTCTAGG	allTF-mosaic
Hsf2bp	AAACTGCACAGGCAGACAGT	allTF-mosaic
Hsf4	GCAGAAGTCACACTCGTTTG	allTF-mosaic
Hsf4	GTGAGGGCTGAGGCCCAACG	allTF-mosaic
Hsf4	AAGGTGGTGAGCATCGAGCA	allTF-mosaic
Hspb9	CGAGTCGAATGACCCGAGCA	allTF-mosaic
Hspb9	CCTTGCTGAACGGAATCAAG	allTF-mosaic
Hspb9	GGATGCCCAAGGTTTCGCTC	allTF-mosaic
Htatip2	AAGTAACGCTCATTGGTCGG	allTF-mosaic
Htatip2	GCTGGCGCCCAAAATAAAGA	allTF-mosaic
Htatip2	ACACGAACAAACCCTTCCTG	allTF-mosaic
Htatsf1	GGAGGGTAATCCTCAAACCG	allTF-mosaic
Htatsf1	AGGCTACAAATTGCATGTGG	allTF-mosaic
Htatsf1	AGATGACACTCCTTACGAGT	allTF-mosaic
Htr5a	CCAGGTTGTGTGGTACTCGG	allTF-mosaic
Htr5a	TCTCCCCAGCCAAATAGCAG	allTF-mosaic
Htr5a	GGACTTCCGTGTCCAAGCTG	allTF-mosaic
Huwe1	ACTGTTGAATACCAGTACGA	allTF-mosaic
Huwe1	TTAAGGATGTAATCCATGAG	allTF-mosaic
Huwe1	ATGACGTACCATCAATGGGT	allTF-mosaic
Id1	GTCCTGCTCTACGACATGAA	allTF-mosaic
Id1	TGGTCTGTCGGAGCAAAGCG	allTF-mosaic
Id1	CCAGAACCGCAAAGTGAGCA	allTF-mosaic
Id2	CTCCCGGAGCAAAACCCCGG	allTF-mosaic
Id2	TGATGCAGGCTGACGATAGT	allTF-mosaic
Id2	GCACGTCATCGATTACATCT	allTF-mosaic
Id3	AGTGGTTCATGTCGTCCAAG	allTF-mosaic
Id3	TGGCTAAGCTGAGTGCCTCG	allTF-mosaic
Id3	CGGTCGACGGGCTCTTACCG	allTF-mosaic
Id4	ACGACTGCTACAGTCGCCTG	allTF-mosaic
Id4	CAACAAGAAAGTCAGCAAAG	allTF-mosaic
Id4	GCACGTTATCGACTACATCC	allTF-mosaic
Ifi204	CAGAATCAGAACATTCCCAG	allTF-mosaic
Ifi204	CATGTTAGCAATCTGAATCG	allTF-mosaic
Ifi204	ATGGCACAACATCAACTGCA	allTF-mosaic
Ifnar2	GCCATCGTCATAGTGCACAG	allTF-mosaic
Ifnar2	CAAAGACGAAAATCTGACGA	allTF-mosaic
Ifnar2	TAACCTGGATAATCCCTGAA	allTF-mosaic
Ighmbp2	CACTGGGAAAACCACAACTG	allTF-mosaic
Ighmbp2	TTGCTGTTACCCGTGCTCGG	allTF-mosaic
Ighmbp2	GTGGTTCTAGCCACCAACAC	allTF-mosaic
Ikbkb	TCACACATACCCCGTGACGG	allTF-mosaic
Ikbkb	ATGTGGCACCCTCGGCAAAG	allTF-mosaic
Ikbkb	CAAGATCCATGTCCAACGTG	allTF-mosaic
Ikbkg	TGGGTGAAGAATCTTCTCTG	allTF-mosaic
Ikbkg	AGGCTGCCTTGCGAATGGAG	allTF-mosaic
Ikbkg	GCTCAGGTGACATCATTGCT	allTF-mosaic
Ikzf1	GATGGCCTGGTCCATCACGT	allTF-mosaic
Ikzf1	AGAAACTAACCACAACGAGA	allTF-mosaic
Ikzf1	CAGAACTCCAAGAGTGATCG	allTF-mosaic
Ikzf2	CCTAATTGAGAGCAGCGAGG	allTF-mosaic
Ikzf2	GCTTGTCATGTGACTTGGCG	allTF-mosaic
Ikzf2	TATGAACTTAACATATGAGA	allTF-mosaic
Ikzf3	TCATATTAAACTGCACACGG	allTF-mosaic
Ikzf3	ACCTCATGAGATAGAAAACG	allTF-mosaic
Ikzf3	GACAACAGCAGACCAACCGG	allTF-mosaic
Il31ra	GAAGGTGCGATTGTTGTGGA	allTF-mosaic
Il31ra	ACGAACTGGACCATCGAGCA	allTF-mosaic
Il31ra	AACCGCGTGAAAAGACTCGT	allTF-mosaic
Ilf3	ACCAAAGAACGAGAACCCGG	allTF-mosaic
Ilf3	AGGGCATTCATAGCTTGAGG	allTF-mosaic
Ilf3	GCAGTAACTTCGAGGCCTCG	allTF-mosaic
Ing1	GAGATCGACGCCAAATACCA	allTF-mosaic
Ing1	CGAATAACAAGCGGTCCAGG	allTF-mosaic
Ing1	CATCACCTCAGGAACGCCCA	allTF-mosaic
Ing2	TTGTCATGTGACATAAGTCA	allTF-mosaic
Ing2	CCGCGCTCCTGACCGGAGAG	allTF-mosaic
Ing2	CGCTGCCCCACGACATGCAG	allTF-mosaic
Ing3	CAAAGAAGAATAAACCCGAG	allTF-mosaic
Ing3	GCTTCCAAGGAGAACACGCT	allTF-mosaic
Ing3	TGAGCGTGGTGATTGTTCAC	allTF-mosaic
Ing4	AGGTAGACAAACACATTCGG	allTF-mosaic
Ing4	GAGAAACTTTCAGCTCATGA	allTF-mosaic
Ing4	TATGACAGCTCTTCTAGCAA	allTF-mosaic
Insm1	CGCCTCTCTACAGTCCCACG	allTF-mosaic
Insm1	GCCTCCCCCTGCGAGCAGCG	allTF-mosaic
Insm1	GAGCCCCAGAACCGGCGACG	allTF-mosaic
Insm2	CGCGTGGGGAGGTTTACTCG	allTF-mosaic
Insm2	CCGGTGAGGATTGCGCCGCG	allTF-mosaic
Insm2	AGACTGGGGCACCCTTACCG	allTF-mosaic
Invs	CGCTGATGGAAACCTAACGG	allTF-mosaic
Invs	AACATGTCGGACAAGTACGG	allTF-mosaic
Invs	GTGAGACCAATGGCAAACAC	allTF-mosaic
Irf1	CTGTAGGTTATACAGATCAG	allTF-mosaic
Irf1	TTAATTCCAACCAAATCCCA	allTF-mosaic
Irf1	GCTGTGTGGAGATGTTAGCC	allTF-mosaic
Irf2	TTACCTGCGTAGGAAGACAC	allTF-mosaic
Irf2	TAAATTCCAATACGATACCA	allTF-mosaic
Irf2	ATCGCCCAGTTTCTGAAGAG	allTF-mosaic
Irf2bp1	CATGGCGCCGTTCATACTCG	allTF-mosaic
Irf2bp1	GTTCGATTCAAGAAGGACCA	allTF-mosaic
Irf2bp1	TTCTGGCAATGTTTACGCGG	allTF-mosaic
Irf3	CCAGTGGTGCCTACACCCCG	allTF-mosaic
Irf3	AGAAACAATAGCCAGATCTG	allTF-mosaic
Irf3	CTGGCGGCCTCGGTAGAAGG	allTF-mosaic
Irf4	CAAGCAGGACTACAATCGTG	allTF-mosaic
Irf4	GGTGTACAGGATTGTTCCAG	allTF-mosaic
Irf4	ACCTTATGCTTGGCTCAATG	allTF-mosaic
Irf5	AGGGCTTCAGTGGGTCAACG	allTF-mosaic
Irf5	CTCACCATCAGCAACCCACA	allTF-mosaic
Irf5	AAGGAATAGGGTGCGTTGGG	allTF-mosaic
Irf6	TACCCCGGATAGGATCCACA	allTF-mosaic
Irf6	ACTGCAGCCCCGAATCAGTG	allTF-mosaic
Irf6	TGTGTAGCCAGATGAGACCA	allTF-mosaic
Irf7	CTTGCGCCAAGACAATTCAG	allTF-mosaic
Irf7	GGCAGGTTAACTCCACTAGG	allTF-mosaic
Irf7	TGTGCGGCCCTTGTACATGA	allTF-mosaic
Irf8	AGTTTACCGAATTGTCCCCG	allTF-mosaic
Irf8	GCGTAACCTCGTCTTCCACG	allTF-mosaic
Irf8	CAAGCAGGATTACAATCAGG	allTF-mosaic
Irf9	CTTCATCTATGGTGGCCGAG	allTF-mosaic
Irf9	GGAGAGTGGCCATTTCCCAG	allTF-mosaic
Irf9	GTTGTAAACCACTCAGACAG	allTF-mosaic
Irx1	GGCATACATGCCTAGCACCG	allTF-mosaic
Irx1	TGTCTCAGCAGCCGACAATG	allTF-mosaic
Irx1	CTATGGTCAGTTTCAATACG	allTF-mosaic
Irx2	CGTACCGTAAGAACGCTACG	allTF-mosaic
Irx2	CAGCCCGTACCCCGGCTCGG	allTF-mosaic
Irx2	TCTACACGTCGACTCGCTCA	allTF-mosaic
Irx3	GGACTGCAAAACTAGCGACT	allTF-mosaic
Irx3	CACATTGGATAGGGACCCAG	allTF-mosaic
Irx3	CGTGCTCGTGCTTTCCCGGG	allTF-mosaic
Irx4	AGGTACGGGACCGTGGACAG	allTF-mosaic
Irx4	CCTGGTTTGCCAACGCACGT	allTF-mosaic
Irx4	ATTGAGTTCGTGGCGTGCAG	allTF-mosaic
Irx5	CGGTGGCGAGTGGATGACCG	allTF-mosaic
Irx5	CCTTAAAATCCGAGTCGCTG	allTF-mosaic
Irx5	GCCAGCGTAGGGCGAGAACG	allTF-mosaic
Irx6	ACATGGGCGCCCAAGAACAA	allTF-mosaic
Irx6	GGCCATAGGTCAGGTACCCA	allTF-mosaic
Irx6	TGGGGCAGTATCAATACGAC	allTF-mosaic
Isl1	TCAGTCCCTTGCATCCAGCG	allTF-mosaic
Isl1	CTGCCGTGCAGACCACGATG	allTF-mosaic
Isl1	TGCAGCATGTTTGAAATGTG	allTF-mosaic
Isl2	GGCGGCGTAGCACGTCCGCA	allTF-mosaic
Isl2	CGAGGTCGGGCGACACGCGA	allTF-mosaic
Isl2	GATGACCGGCTTGAGCCCGC	allTF-mosaic
Isx	GGACAAGCCCAGATTCTCTG	allTF-mosaic
Isx	AGAATCAGAGAGCCAAGTGG	allTF-mosaic
Isx	TCCAGGCAGACAACTATCCC	allTF-mosaic
Ivns1abp	TTCACATGAGAAACTCCATG	allTF-mosaic
Ivns1abp	GCCAGGTGGTTATAACAGAG	allTF-mosaic
Ivns1abp	CAATGGCAAGTTGTATACAA	allTF-mosaic
Jazf1	CGAGGACAACCACATCGGTG	allTF-mosaic
Jazf1	GGACACATTCCCTCGAGACA	allTF-mosaic
Jazf1	CACAGGCAGCGAGTATGATG	allTF-mosaic
Jdp2	AACGCACAGAGTTTCTGCAG	allTF-mosaic
Jdp2	TGTGCCCTCACAGCTAGACG	allTF-mosaic
Jdp2	CGCTGACATCCGCAACATTG	allTF-mosaic
Jmy	ATACTGGTAGAGTTCAGTTG	allTF-mosaic
Jmy	TCCGGCCGAAGAATGCAGCT	allTF-mosaic
Jmy	CACCCGCACCGACGACACCG	allTF-mosaic
Jun	GAAGGTCCGAGTTCTTGGCG	allTF-mosaic
Jun	CTTAGGGTTACTGTAGCCGT	allTF-mosaic
Jun	CGAGCAGGAGGGCTTCGCCG	allTF-mosaic
Junb	GGGTAAAAGTACTGTCCCGG	allTF-mosaic
Junb	TGAGCTCCCAGTCCCGACGG	allTF-mosaic
Junb	ACGCAGCGGCGGGATACGGT	allTF-mosaic
Kank1	GTGGTTAGCAGACCCCACAA	allTF-mosaic
Kank1	ACTTGAACCTCAAAGACGTG	allTF-mosaic
Kank1	AACGGACCGAGTCTTAGTGG	allTF-mosaic
Kank2	TTCATGACTGCGGAACACGA	allTF-mosaic
Kank2	CTACTCGCACGGTGTCCACG	allTF-mosaic
Kank2	AGCGGGTCTCTAGTGCAGCA	allTF-mosaic
Kat2a	GCTCGCCTGGAAGAACGGCG	allTF-mosaic
Kat2a	GCTTCGGCCAAACACGTGGG	allTF-mosaic
Kat2a	TACAACTGTTGCACTGACCG	allTF-mosaic
Kat2b	GTACCTGTTTGGATTCCTAG	allTF-mosaic
Kat2b	TCCCGTGGAATTGATCAATG	allTF-mosaic
Kat2b	GAGGCAGACAACGATCGAGC	allTF-mosaic
Kat5	ATGAATGGGTGACTCACGAG	allTF-mosaic
Kat5	CCAAGACCCCTCATACCAAG	allTF-mosaic
Kat5	GCCACGACGACATTGTCACC	allTF-mosaic
Kat6a	GCTTCCACACGAGAAAGACA	allTF-mosaic
Kat6a	ATTGGTGGCGAGTTTGACCG	allTF-mosaic
Kat6a	CAAAACACTCTATTATGACG	allTF-mosaic
Kat6b	TTGCGTAGATCATTACACGG	allTF-mosaic
Kat6b	TCCCGAACTCTATTACTGAG	allTF-mosaic
Kat6b	CCTCCCGTTCCATCCCCACG	allTF-mosaic
Kat7	CCTATCCTGAGGAATATGCG	allTF-mosaic
Kat7	GCGATAAATCTCATCACCAG	allTF-mosaic
Kat7	GACTCGGGCAGATCGGCGCG	allTF-mosaic
Kdm2a	AAGTACCTCCAAAATCCACA	allTF-mosaic
Kdm2a	ACAGCATTGAAGATCGAACA	allTF-mosaic
Kdm2a	TCTACCCGGGGATCCCACAA	allTF-mosaic
Kdm2b	GCGCTACTACGAGACACCAG	allTF-mosaic
Kdm2b	GGGGGACGTTTGAAGCGACG	allTF-mosaic
Kdm2b	CCATGCGGTTTATACGCCTG	allTF-mosaic
Kdm4a	CTTCAAATTTGACTTCAGTG	allTF-mosaic
Kdm4a	GATCTTGCGGAACTCACGAA	allTF-mosaic
Kdm4a	AAGCACGCTCACCTGATGGT	allTF-mosaic
Kdm4b	AGCCGAGAGGAAGTTCAATG	allTF-mosaic
Kdm4b	AGCCCGCATGGTAACCATAG	allTF-mosaic
Kdm4b	ATGTCATCATACGTCTGCCG	allTF-mosaic
Kdm4c	CTGGCCGGAGGCTTACCAAG	allTF-mosaic
Kdm4c	GTGCACTTGTCGGAATGACA	allTF-mosaic
Kdm4c	TTTGGATACCAGGATACAAG	allTF-mosaic
Kdm5a	GAAGGTCTTCTAGTGGATAG	allTF-mosaic
Kdm5a	AGTGTGTAAATCACTATCGA	allTF-mosaic
Kdm5a	AAGGTGCCATGGCTCTATGT	allTF-mosaic
Kdm5b	TCACCTTCGACTAGTCACGC	allTF-mosaic
Kdm5b	GCTGTGGGCTCACATATCAG	allTF-mosaic
Kdm5b	ATGTGGAAGTGGCAATGACG	allTF-mosaic
Kdm5c	AGACTTACCGAAGGTACTGG	allTF-mosaic
Kdm5c	GGATGAGGTAAAACGCACGC	allTF-mosaic
Kdm5c	AGTTCAACAGTTATGGACGA	allTF-mosaic
Kdm5d	CCTTCACTACAATAGTTGCA	allTF-mosaic
Kdm5d	GTTGGATCTAAATCTAGCAG	allTF-mosaic
Kdm5d	AAGCAATCTGCAAGGACCGT	allTF-mosaic
Keap1	GGGCCGCCTCATCTACACAG	allTF-mosaic
Keap1	GGCACGCTCATAGAGGCACA	allTF-mosaic
Keap1	CATGTACCAGATTGACAGCG	allTF-mosaic
Khdrbs1	AGAGCATAAGCTTCACACGG	allTF-mosaic
Khdrbs1	AGACGGGGTCAGACGCACCG	allTF-mosaic
Khdrbs1	TTCAGGTACTCCGTTCAAGT	allTF-mosaic
Kidins220	GCTTCACGCAGAATCAGACG	allTF-mosaic
Kidins220	TGATACGGAAATATGCACGA	allTF-mosaic
Kidins220	GAAGATGCACTATGTCGGCG	allTF-mosaic
Klf1	GAGGGACGTGACCTGTGCGT	allTF-mosaic
Klf1	GCTCGCGAGTCGGAGTACGA	allTF-mosaic
Klf1	TACCCCGCGCCACAGTACCA	allTF-mosaic
Klf10	TTCACCTACAGTATCCACTG	allTF-mosaic
Klf10	TGAGTGCCCATGAACAACAC	allTF-mosaic
Klf10	AGGCGCCACTCCTTTCAAAG	allTF-mosaic
Klf11	CAGTGTGATCCGTCACACCG	allTF-mosaic
Klf11	ACCAGCATCACAGTTCCCTG	allTF-mosaic
Klf11	AGCTCACGGAGCCGTCAACA	allTF-mosaic
Klf12	ATACTGATGTTATAACAGTG	allTF-mosaic
Klf12	CCAGATGCAGAGGCAACAAG	allTF-mosaic
Klf12	AGCTTGTGGAATCTGAACAA	allTF-mosaic
Klf13	CGTGGTGGCTCGGATCCTAG	allTF-mosaic
Klf13	GCGGCTCGTGCACGACTGCG	allTF-mosaic
Klf13	GGTCCTCGCCTTGCGCGCAG	allTF-mosaic
Klf15	ATGCTCAGTGGGTTACCTAG	allTF-mosaic
Klf15	GGAGGTATTGGAGATAGCAG	allTF-mosaic
Klf15	CCTGTAGCCAGCTCTCAGCT	allTF-mosaic
Klf16	TCGGGAGCCGTGGTGCATCG	allTF-mosaic
Klf16	GACCGGAGAGGTGCCCCCCG	allTF-mosaic
Klf16	GAGTCCGCAGGTGTGACTTG	allTF-mosaic
Klf2	GAGGCCCGTAGTGCAACGCG	allTF-mosaic
Klf2	GCCTTCACTAGCCGCCCGGG	allTF-mosaic
Klf2	TGAGGACCTAAACAACGTGT	allTF-mosaic
Klf3	GTGGGACGGGAACTTCAGAG	allTF-mosaic
Klf3	AGCCTGGAATTGAACCACAG	allTF-mosaic
Klf3	GATGAAGCCCAACAAATATG	allTF-mosaic
Klf4	ACACACACGACTTCCCCCTG	allTF-mosaic
Klf4	AGGGCGCCACTACCACGGGG	allTF-mosaic
Klf4	GCTAACCCACCAGGAATCGG	allTF-mosaic
Klf5	TCTGAAATTATCGGAACTGG	allTF-mosaic
Klf5	TGAAGATACTAGTGAACTCG	allTF-mosaic
Klf5	GATCCGGTGTATTCAACAGC	allTF-mosaic
Klf6	TGGAGGTGTGGAAATGACGG	allTF-mosaic
Klf6	TCAGAGGCTGACACGTAGCA	allTF-mosaic
Klf6	TCAGAGGTAAATTTGGTCGT	allTF-mosaic
Klf7	AGAGAGCAAAATGTCCACTG	allTF-mosaic
Klf7	AAGCTCTCCTCAATGCATGG	allTF-mosaic
Klf7	AAGGTCTCCGAGATCCGCCG	allTF-mosaic
Klf9	CAGTCTGGAGAGTCCCGATG	allTF-mosaic
Klf9	CTGGAAGGATTATTGCACGC	allTF-mosaic
Klf9	AGGCACAAGTGCCCCTACAG	allTF-mosaic
Klhl29	TGGTGGCAGGAACACTACTG	allTF-mosaic
Klhl29	TGCTAGAGTTTGTCTACACG	allTF-mosaic
Klhl29	CAATGACAGCCTCAATACCA	allTF-mosaic
Kmt2a	GCAGCCGTTAGACCTCGAAG	allTF-mosaic
Kmt2a	AGAAAGGGCGGCGATCAAGG	allTF-mosaic
Kmt2a	CTGAGGTGGTATCGATACTG	allTF-mosaic
Kmt2b	GACAGCGTTCACATTCCAGG	allTF-mosaic
Kmt2b	CCGGGGTGTCTTGATAACAC	allTF-mosaic
Kmt2b	GTGAACCCTCTACTCCCCGA	allTF-mosaic
Kmt2c	AAGCATTACCTGAATCCATG	allTF-mosaic
Kmt2c	AAAAGGCCCATTACCCAATG	allTF-mosaic
Kmt2c	AGAACCATTATTAGTAAACG	allTF-mosaic
Kmt2e	GGATCTGTAGTTATGCGCAG	allTF-mosaic
Kmt2e	TCTGTGTCAGACCTTCAACT	allTF-mosaic
Kmt2e	GTTACGGTACTGATGTAACC	allTF-mosaic
Krr1	CTTGTTCCCGAAATACCGCG	allTF-mosaic
Krr1	GCAACGCTGGACTTGATCGA	allTF-mosaic
Krr1	CCTGACAAACTGCTACGTCA	allTF-mosaic
L3mbtl2	TGATGGCACACCACCCAATG	allTF-mosaic
L3mbtl2	GACCTGACATCTTGATGCCG	allTF-mosaic
L3mbtl2	GTCCGCGCTGTCTACACAGA	allTF-mosaic
Lbh	TGGAGCGTTCATCATCACCT	allTF-mosaic
Lbh	AGGAAAGGCCATCCTTGCGG	allTF-mosaic
Lbh	AGGATACTCACCAGTGAATG	allTF-mosaic
Lbx1	CAAAGATGGTCATCCCATCG	allTF-mosaic
Lbx1	GAGTAACTTCTCCGCACGGA	allTF-mosaic
Lbx1	GAAACGGCGAAAATCACGCA	allTF-mosaic
Lbx2	AGGCTGTGGTGTAGCCCGCG	allTF-mosaic
Lbx2	AGACATCCTAGGTCCGAGCA	allTF-mosaic
Lbx2	TGAACGCTGTCCGAGACTTG	allTF-mosaic
Lcor	ACAGCACTTAATCTTATCCA	allTF-mosaic
Lcor	ATCTGCAGAGATCGAGCCAG	allTF-mosaic
Lcor	GATACCACAAGTTCGAGGAA	allTF-mosaic
Lcorl	GAGTCACAGTGAGGTCTAAG	allTF-mosaic
Lcorl	ATGTTAGGATCACAGTTCTG	allTF-mosaic
Lcorl	ATTGAGTACATCTCAAAAAG	allTF-mosaic
Ldb1	CGTGCTCAAGCACCCCAAGG	allTF-mosaic
Ldb1	AAAATGCTTCGGAAGTAGCG	allTF-mosaic
Ldb1	CGGCAAACCCATGTTTACCC	allTF-mosaic
Ldb2	ACCTCATGAGAATAAAAACG	allTF-mosaic
Ldb2	AATACGGTGCTAAAATAACG	allTF-mosaic
Ldb2	GGACAGTGACAACCTCTGGT	allTF-mosaic
Lef1	GGAAGTGTCGCCTGACAGTG	allTF-mosaic
Lef1	GCAGTCAAATAAAGTGCCCG	allTF-mosaic
Lef1	TCAGGAGCCCTACCACGACA	allTF-mosaic
Lhx1	AACCTAGGTGCCAAACGTAG	allTF-mosaic
Lhx1	ACCAGCGGCCGCATCCGACG	allTF-mosaic
Lhx1	AAAGAGAACAGCCTCCACTC	allTF-mosaic
Lhx2	ACACTTTAACCATGCCGACG	allTF-mosaic
Lhx2	GATCTGGCAGCTTACAACGC	allTF-mosaic
Lhx2	GCTGCACAGAGAACCGCCTG	allTF-mosaic
Lhx3	CGAAGGGCTGACCTGCGCCG	allTF-mosaic
Lhx3	GACCGGCCTGGACATGCGAG	allTF-mosaic
Lhx3	GAGGTAGAACTCGTCGCCCG	allTF-mosaic
Lhx4	TGGTTGCAGCCAGCACACTG	allTF-mosaic
Lhx4	TTTCGCTACAGATGACTCGG	allTF-mosaic
Lhx4	GGACGAGTTCTACCTTATGG	allTF-mosaic
Lhx5	AACTCCGGCACCAAACGGCG	allTF-mosaic
Lhx5	TGAACGTACTAGACCGCGCG	allTF-mosaic
Lhx5	GATCACGTAGAGCTCCTCTC	allTF-mosaic
Lhx6	GGATTGGGTACCGTTCTCGG	allTF-mosaic
Lhx6	TGAGGAATTCGGCCTCGTTG	allTF-mosaic
Lhx6	CCTCAGCGATGTGCGACACA	allTF-mosaic
Lhx8	AGTCAAAGTGCACTCTACAG	allTF-mosaic
Lhx8	GGCTCGCTTACCTTCTCGCG	allTF-mosaic
Lhx8	GGGACCCGCTGTTCCCGCTG	allTF-mosaic
Lhx9	GACATCGTGAATTACAACTC	allTF-mosaic
Lhx9	GACTGGTCCTTACCGCGTCG	allTF-mosaic
Lhx9	TGCTGGCCGTAGACAAACAG	allTF-mosaic
Limd1	AGGTTCCAGACTACTGTCAG	allTF-mosaic
Limd1	ACCGAGGTTCACTCGCTGAG	allTF-mosaic
Limd1	CAGAATTTGAGGAAACTCGA	allTF-mosaic
Lin28a	GGTCGCGCTCGACCCCCCGG	allTF-mosaic
Lin28a	GGGTTCCGAAGCCTCAAGGA	allTF-mosaic
Lin28a	AGTGGTTCAACGTGCGCATG	allTF-mosaic
Lmo1	GGGCTCCACTCTCTACACCA	allTF-mosaic
Lmo1	CCCACCTCAGGTAGTCACGC	allTF-mosaic
Lmo1	TTAGGTTGGACGGAGAGCAT	allTF-mosaic
Lmo2	TGGCTGCCAGCAGAACATAG	allTF-mosaic
Lmo2	CATCCTGACCAAAAAGCCTG	allTF-mosaic
Lmo2	GCATCGTCATCTCATAGGCA	allTF-mosaic
Lmo4	CCATGGCATAGAGCAGAAAG	allTF-mosaic
Lmo4	ACGTCCTGTTACACCAAGAG	allTF-mosaic
Lmo4	CTGCAAGTGAGCTCGTCATG	allTF-mosaic
Lmx1a	CTTGGAGGATACTTCAAACG	allTF-mosaic
Lmx1a	CAGGCACTTACTTCTCGTAG	allTF-mosaic
Lmx1a	CCTTTGCAAGTCAGCCCATG	allTF-mosaic
Lmx1b	CGAGAGGCAACTGCGCAAGG	allTF-mosaic
Lmx1b	GAAAGCTCTTCGCTGCTGTG	allTF-mosaic
Lmx1b	GACTCGCATCAGGAAGCGGT	allTF-mosaic
Lrrc6	TCTTCTGTAATCAAAGTGCG	allTF-mosaic
Lrrc6	AGAAAACCAAGACTACCCCC	allTF-mosaic
Lrrc6	CAGCACATGGGTTACCCATG	allTF-mosaic
Lrrc63	CTGTCCAGACTTAACACCTG	allTF-mosaic
Lrrc63	CAGATGCCCATGTCTTACGA	allTF-mosaic
Lrrc63	GCATCTAAGTTTAAGCCACT	allTF-mosaic
Lrrk1	AATCGAAGCTAAGTTCCGAG	allTF-mosaic
Lrrk1	TCAACTCCCTGATTGACCAG	allTF-mosaic
Lrrk1	TCTTTAACATCAAGGGCTCG	allTF-mosaic
Lsm11	ATCCGCGTAAGCACATTGCG	allTF-mosaic
Lsm11	AGAACTTGTCGAAGGCGACG	allTF-mosaic
Lsm11	TCTTAGGAAAAGCATACGAA	allTF-mosaic
Lsm4	GACAGCGCAGAATCACCCCA	allTF-mosaic
Lsm4	GCGACGTGCAGATCACCTCC	allTF-mosaic
Lsm4	CCATGTCAATGATCTCATCA	allTF-mosaic
[truncated: 10,103 more rows]

## Sheet: Table.S4
Supplementary Table 4. Comparison of log2-scaled fold changes in gRNA frequencies between mESCs and the original plasmid library for CRISPR-cut and CRISPRi.
Target	Log2 fold-change (ESC/plasmid) in CRISPR-cut	Log2 fold-change (ESC/plasmid) in CRISPRi	Functional annotation of targets completely depleted in the CRISPR-cut experiment
4931423N10Rik	-11	-0.62	Unknown Function
Atf1	-11	0.17	Transcription
Baz1b	-11	-0.19	DNA Repair
Brca1	-11	-0.5	DNA Repair
Ccnt1	-11	0.11	Transcription
Cdk7	-11	-0.02	Transcription
Cnot8	-11	0.35	Transcription Regulation
Ddx54	-11	-2.34	RNA Processing
Ell	-11	-1.55	Transcription
Erg	-11	-0.02	Transcription
Ewsr1	-11	0.13	Transcription
Fam171b	-11	-0.28	Unknown Function
Hcfc1	-11	-2.53	Transcription Regulation
Hmgb2	-11	-0.7	DNA Binding
Kdm4a	-11	-0.2	Transcription Regulation
Klhl29	-11	-0.06	Protein Regulation
Max	-11	-0.28	Transcription Regulation
Mcm3	-11	-1.61	DNA Replication
Mcm7	-11	0.14	DNA Replication
Mms19	-11	-0.61	DNA Repair
Mzf1	-11	-0.15	Transcription
Naa15	-11	-1.79	Protein Modification
Ncoa3	-11	-0.06	Transcription Regulation
Nelfcd	-11	0.15	Transcription Regulation
Nfe2l2	-11	-0.28	Transcription Regulation
Obox5	-11	-2.4	Transcription
Pax1	-11	0.35	Transcription
Plagl1	-11	-0.56	Transcription
Polr2b	-11	-3.26	Transcription
Polr2f	-11	-2.49	Transcription
Polr2g	-11	-3.95	Transcription
Polr2h	-11	-1.85	Transcription
Psmc5	-11	-1.3	Protein Degradation
Pygo2	-11	-0.03	Transcription Regulation
Rab8a	-11	0.01	Vesicle Transport
Rfc1	-11	-2.48	DNA Replication
Rfx2	-11	-0.19	Transcription
Srsf10	-11	-0.4	RNA Splicing
Taf13	-11	-0.25	Transcription
Taf1b	-11	-1.81	Transcription
Tbx4	-11	-0.21	Transcription
Uhrf2	-11	0.27	Epigenetic Regulation
Wwp1	-11	0.04	Protein Ubiquitination
Yeats4	-11	-1.18	Transcription Regulation
Ythdc1	-11	0.23	RNA Processing
Zfp180	-11	-0.57	Transcription
Zfp189	-11	-0.72	Transcription
Zfp617	-11	0.05	Transcription
Zfp944	-11	-0.21	Transcription
A630089N07Rik	-11	-0.27	Unknown Function
Foxn1	-10.29	-0.46
Polr2c	-10.06	0.05
Hdac3	-9.91	-0.74
Snrpb	-9.77	-3.06
Polr3e	-9.29	-0.67
Klf6	-9.19	-0.14
Foxa1	-8.6	0.06
Zfp354b	-8.26	-0.35
Med24	-6.97	-1.99
Lcorl	-6.7	-0.18
Ell2	-6.42	-0.03
Zfp202	-5.36	0.31
Ruvbl2	-5.21	-1.41
Trim28	-4.48	-0.2
Taf1a	-4.42	-1.96
Zfp317	-4.23	-0.71
Tbpl1	-4.05	0.12
Ldb2	-4.04	0.79
Myf6	-3.87	-1.33
Hoxa3	-3.8	0.2
Asxl1	-3.78	-0.05
Jund	-3.7	-0.56
E2f3	-3.57	-0.14
Phf5a	-3.57	-1.05
Gabpb1	-3.52	-0.73
Nr0b1	-3.47	-0.1
Zfp653	-3.36	-0.1
Zfp946	-3.3	-2.88
Ssrp1	-3.26	-1.38
Hipk2	-3.23	0.34
Sowahb	-3.21	-0.16
Paxbp1	-3.18	-0.07
Tfap2d	-3.17	0.42
Nfatc2	-3.15	-0.17
Nedd8	-3.13	-5.72
4930522L14Rik	-3.13	0.66
Rhox2a	-3.1	-1.82
Snai2	-3.08	0.5
Tbx22	-3.07	0.82
Zfp292	-3.06	-0.1
Daxx	-3.05	0.06
Abt1	-3.02	-0.24
Supt4b	-3.01	0.98
Tsg101	-3	-0.29
Zfp972	-2.98	-0.05
Bdp1	-2.96	-1.13
Nfkbiz	-2.95	-0.17
Rarg	-2.88	0.29
Zfp281	-2.86	-0.32
Ascl2	-2.85	0.33
Mcm4	-2.83	-1.35
Gata3	-2.81	-0.93
Ankrd32	-2.8	-0.25
Smarce1	-2.8	0.04
Ptma	-2.76	-1.74
Ankfy1	-2.72	0.95
Hdac1	-2.7	0.09
Trip13	-2.69	-0.15
Anks4b	-2.68	0.05
Med26	-2.66	-1.85
Tcf12	-2.63	-0.24
Tfdp1	-2.6	-0.87
Adnp2	-2.58	0.61
Stat5a	-2.57	-0.22
Cebpg	-2.55	0.16
Ptges2	-2.54	-0.32
Ybx1	-2.54	0.24
Chd4	-2.53	-0.23
Ankrd1	-2.52	-0.61
Taf6	-2.52	-0.26
Xab2	-2.52	-0.7
Pax3	-2.5	-1.55
Relb	-2.5	-0.04
Ebf3	-2.48	0.22
Zfp605	-2.47	-0.25
Taf1	-2.47	-0.06
Adnp	-2.41	-0.02
Polr1b	-2.41	-3.15
Zfp143	-2.41	0.77
Polr3b	-2.38	-0.43
Xbp1	-2.36	0.14
Papolg	-2.35	0.19
Supt5	-2.35	-0.01
Tysnd1	-2.35	0.15
Nop2	-2.34	-1.7
Sf1	-2.34	-1.3
Nr2e3	-2.32	-0.06
Zbtb17	-2.31	0.16
Med1	-2.29	-0.43
Pcgf2	-2.28	-0.24
Dcp1a	-2.27	0.44
Asz1	-2.26	0.62
Naca	-2.26	-2.01
Med4	-2.25	-0.3
Aff3	-2.24	0
Htatip2	-2.24	-0.07
Etv4	-2.23	0.49
Tsc22d1	-2.23	0.08
Taf6l	-2.21	-0.04
Tcf19	-2.18	-0.17
Asb4	-2.14	-0.43
Ets1	-2.13	0.24
Gata1	-2.13	0.28
Taf7	-2.13	0.55
Stat3	-2.1	-5.03
Hdgfl2	-2.1	NA
Ercc8	-2.09	-0.19
Gtf2f1	-2.09	0.79
Pknox1	-2.09	-0.05
Sin3b	-2.09	-0.12
Aatf	-2.06	-3.65
Polr1c	-2.06	-1.31
Mcm8	-2.05	0.38
Tfdp2	-2.05	-0.36
Foxn4	-2.04	0.08
Prdm5	-2.04	-0.07
Carf	-2.03	0.46
Hes3	-2.03	-0.67
Pbx4	-2.02	-0.24
Tfap2a	-2.02	-0.08
Atm	-2.01	0.41
Polr3h	-2.01	0.24
Pou5f1	-1.99	-3.11
Uba3	-1.99	0.41
Ripk4	-1.98	-0.43
Tfcp2l1	-1.98	-0.45
Rfx6	-1.96	0.06
Phf23	-1.93	-0.36
Bcor	-1.92	0.07
Bhlhe40	-1.92	-0.38
Irf2bp1	-1.91	0.37
Spi1	-1.91	0.19
Lsm4	-1.9	-2.19
Polr2d	-1.9	-5.82
Btf3	-1.89	-1.18
Irf2	-1.89	-0.43
Ankhd1	-1.88	-0.05
Ecd	-1.88	0.15
Vax2	-1.88	-0.3
Zfp160	-1.88	0.26
Lmx1a	-1.87	-0.08
Mitf	-1.86	-0.24
Trib3	-1.85	-0.14
Arid4a	-1.82	-0.6
Zfp931	-1.82	-1.35
Gtf2e1	-1.81	-2.2
Lsm11	-1.81	-0.15
Myc	-1.81	-0.13
Zfp647	-1.79	-0.41
Mkl1	-1.78	-0.83
Pknox2	-1.78	0.41
Gtf2b	-1.77	-0.5
Pou5f2	-1.77	-0.2
Cxxc1	-1.76	-1.01
Elk4	-1.76	-0.24
Npas2	-1.75	-0.03
Arntl	-1.74	0.22
Cdc5l	-1.74	0.14
Mapk8	-1.74	-0.43
Rbm39	-1.74	0.64
Tcf7l2	-1.74	-0.49
Xrcc3	-1.73	-0.97
Barhl1	-1.72	0.35
Sp1	-1.72	-0.93
Drg1	-1.71	0.07
Fem1c	-1.71	0.32
Mybbp1a	-1.7	-0.64
Rlim	-1.7	-0.27
Nfkbie	-1.69	0.36
Anks3	-1.68	0.19
Nr5a2	-1.67	0.28
Gpkow	-1.66	-0.54
Invs	-1.66	0.29
Zfp52	-1.66	-0.4
Mapk8ip1	-1.65	0.2
Ncoa1	-1.64	0.2
Sebox	-1.64	-0.31
Gabpa	-1.63	-0.18
Arid3a	-1.62	-0.72
Arid3b	-1.62	0.33
Hoxb13	-1.62	-0.3
Mga	-1.62	0.06
Tcea1	-1.62	-0.16
Tshz1	-1.61	0.29
Baz2a	-1.6	0.37
Dmrtc2	-1.6	0.47
Pdcd11	-1.6	-1.72
Elk3	-1.59	0.36
Nrip1	-1.59	-0.28
Pdlim4	-1.59	0.07
Zdhhc16	-1.59	0.32
Acyp2	-1.58	0.29
Cebpz	-1.58	-0.8
Foxl2	-1.58	-0.11
Mecp2	-1.58	-0.53
Med30	-1.58	-1.53
Snai3	-1.57	0.61
Ankrd36	-1.56	0.39
Crebbp	-1.56	0.26
Mixl1	-1.56	0.29
Nfyc	-1.56	-1.27
Creb1	-1.55	-0.58
Elf3	-1.55	-0.27
Ikbkg	-1.55	0.31
Zfp42	-1.55	0.73
Kat6a	-1.54	0.25
Sox17	-1.54	-0.46
Tox4	-1.54	-0.85
Lbh	-1.53	0.13
Nmi	-1.53	-0.14
Zkscan3	-1.53	0.33
Zmynd8	-1.53	-0.01
Irf1	-1.52	-0.44
Smarca4	-1.51	-0.16
Cux2	-1.5	-0.35
Fbxo24	-1.5	-0.24
Hmga1	-1.5	0.06
Ankrd49	-1.49	-0.27
Krr1	-1.49	-0.65
Sap18	-1.49	0.22
1700003F12Rik	-1.48	0.39
Hopx	-1.48	0.21
Rfxank	-1.48	-0.04
Taf1c	-1.48	-1.14
Thra	-1.48	-0.14
Creb3l4	-1.47	-0.15
Sirt2	-1.47	0.53
Hsf2bp	-1.46	-0.1
Nr1d1	-1.46	0.34
Cbx7	-1.46	0.14
Hnrnpab	-1.45	-0.61
Sox2	-1.45	-1.8
Nobox	-1.44	-0.19
Ep300	-1.43	-1.54
Men1	-1.42	-0.17
Arid5b	-1.41	-0.55
Brwd1	-1.41	0.06
Gcdh	-1.4	0.62
Prop1	-1.4	-0.63
Polr2e	-1.39	-2.57
Rela	-1.39	0.13
Zscan2	-1.39	-0.09
Ccnh	-1.38	-1.92
Mxd1	-1.37	0.22
Pgbd1	-1.37	0.36
Tbx19	-1.37	0.35
Ppp1r1b	-1.35	0.06
Vps72	-1.35	-0.71
Zfp612	-1.35	0.15
Aire	-1.34	0.43
Ercc2	-1.34	-0.76
Scap	-1.33	-0.68
Zfp207	-1.33	-0.67
Six3	-1.32	0.13
Znrd1	-1.32	-0.83
Kat6b	-1.31	-0.23
Nkx1-2	-1.31	0.31
Notch3	-1.3	0.29
Pax8	-1.3	0.34
Bmi1	-1.29	-0.21
Gtf2e2	-1.28	-0.25
Phf21b	-1.28	-0.13
Plrg1	-1.28	-5.77
Foxo1	-1.27	0.45
Hoxb1	-1.27	-0.55
Nab2	-1.27	-0.79
Polr2j	-1.27	-0.45
Sertad2	-1.27	-0.29
Zdhhc6	-1.27	0.23
Arid1a	-1.26	0.95
Tgif2	-1.26	0.32
Zfp54	-1.26	0.17
Patz1	-1.26	-0.76
Snapc2	-1.25	0.38
Tbx1	-1.25	0.25
Zfp64	-1.25	-0.49
Rnf141	-1.24	0.63
Gmeb1	-1.23	-0.26
Hoxa4	-1.23	0.11
Kmt2b	-1.23	0.34
Lyl1	-1.23	-0.05
Mynn	-1.23	-1.07
Tceb2	-1.23	-2.19
Fbxw7	-1.22	0.6
Alx4	-1.21	0.33
Cited1	-1.2	-0.1
Hmgb3	-1.2	-0.25
Dido1	-1.19	-0.11
Gcfc2	-1.19	-0.9
Hhex	-1.19	-0.21
Hoxd8	-1.19	-0.23
Irf9	-1.19	0.38
Zfp712	-1.19	-0.01
Cpsf6	-1.18	-0.54
Dmrta1	-1.18	0.18
Gtf2h3	-1.18	-0.41
Osgin1	-1.18	0.19
Runx1	-1.18	0.05
Hnf1b	-1.17	-0.09
Ifnar2	-1.17	0.51
Klf10	-1.17	-0.36
Nudt12	-1.17	0.05
Zfp1	-1.17	0
Suz12	-1.16	-0.3
Zfp275	-1.16	0.2
Gpank1	-1.15	0.01
Hoxb7	-1.15	0.03
Supt3	-1.15	0.2
Ighmbp2	-1.14	0.08
Taf9	-1.14	-0.34
Eed	-1.13	0.07
Elf2	-1.13	-0.26
Polr2l	-1.13	-0.33
Tfap2b	-1.13	-0.1
Ehmt1	-1.12	0.11
Per3	-1.12	-0.2
Snip1	-1.12	0.06
Batf2	-1.11	-0.93
Dek	-1.11	-0.38
Mbd3l1	-1.11	-0.24
Srsf5	-1.11	0.86
Ercc3	-1.1	0.05
Foxh1	-1.1	0.66
Klf15	-1.1	0.62
Lrrc6	-1.1	0.61
Mtfmt	-1.1	-0.59
Nifk	-1.1	NA
Tsc22d3	-1.1	0.35
Fem1b	-1.09	-0.42
Hes5	-1.09	0.21
Zscan22	-1.09	-0.4
Kat7	-1.08	-0.46
Mafg	-1.08	-0.31
Rbbp7	-1.08	0.3
Zfp418	-1.08	0.2
Htatsf1	-1.07	0.14
Isx	-1.07	0.36
Mbd2	-1.07	0.07
Nr2e1	-1.07	0.98
Sox21	-1.07	0.1
Tle2	-1.07	0.28
Zfx	-1.07	-0.99
Rhox5	-1.07	0.45
Enpp2	-1.06	0.72
Sowahc	-1.06	-0.95
BC024139	-1.05	0
Dmap1	-1.05	-0.28
Hoxc4	-1.05	-1.24
Lin28a	-1.05	-0.31
Rnf38	-1.05	-0.5
Ssbp4	-1.05	-0.13
Pds5b	-1.04	-0.47
Ppara	-1.04	-0.13
Ahctf1	-1.03	-0.91
Ruvbl1	-1.03	-2.69
Zfp566	-1.03	0.49
Hsf4	-1.02	0.04
Carm1	-1.01	-0.28
Cbx2	-1.01	0.15
Nsd1	-1.01	-0.51
Pcdh1	-1.01	0.32
Zfp119b	-1	-0.08
Mef2c	-1	0.06
Polr3f	-0.99	0.14
Ppp1r13b	-0.99	0.27
Sec14l2	-0.99	0.17
Zfp119a	-0.99	-0.37
Meis2	-0.98	-0.23
Polr2k	-0.98	-1.63
Ing3	-0.97	0.62
Nr4a1	-0.97	0.03
Ubn1	-0.97	0.37
Fosl2	-0.96	-0.18
Foxe1	-0.96	-1.05
Glis1	-0.96	-0.04
Neurod4	-0.96	-0.24
Pias4	-0.96	-0.38
Hoxc10	-0.95	-0.01
Myog	-0.95	-0.04
Neurod2	-0.95	-0.15
Nkx3-2	-0.95	-0.06
Shox2	-0.95	0.15
Zfp105	-0.95	0.44
Cdx1	-0.94	0.31
Bcl6	-0.93	-0.09
Hdac7	-0.93	0.68
Msx2	-0.93	0.25
Nrf1	-0.93	-1.45
Otx1	-0.93	0
Prrx1	-0.93	-0.34
Smarca5	-0.93	0.16
Zfp523	-0.93	0.11
Hdx	-0.92	0.93
Med12	-0.92	-0.69
Med15	-0.92	-1.54
Pogk	-0.92	0.03
Spen	-0.92	0.01
Zfp386	-0.92	0.36
Cecr6	-0.91	-0.24
Hoxa13	-0.91	0.45
Pdcd7	-0.91	-0.44
Sirt6	-0.91	0.22
Zfp39	-0.91	0.36
Hdac2	-0.9	0.23
Hoxb3	-0.9	-0.98
Hoxd1	-0.9	-0.4
Hmg20b	-0.89	-0.15
Ing1	-0.89	-0.23
Meox1	-0.89	-0.14
Papolb	-0.89	-0.58
Zfp790	-0.89	0.53
Bclaf1	-0.88	-0.4
Carhsp1	-0.88	-0.03
Dpf2	-0.88	-0.22
Ebf1	-0.88	0.22
Zic1	-0.88	-0.16
Dedd2	-0.87	0.34
Gli1	-0.87	-1.99
Tbx18	-0.87	0.11
Baz2b	-0.86	0.14
Foxc1	-0.86	0.13
Lhx2	-0.86	0.26
Map3k7cl	-0.86	-0.33
Mta2	-0.86	0.14
Pias1	-0.86	-0.03
Clpb	-0.85	-1.05
Creb3l1	-0.85	-0.26
Dlx5	-0.85	-0.32
En1	-0.85	-0.06
Etv6	-0.85	-0.61
Polrmt	-0.85	-5.81
Pwp1	-0.85	0.27
Rnps1	-0.85	-1.49
Ssbp2	-0.85	-0.01
Emx2	-0.84	0.49
Hoxa7	-0.84	-0.15
Hoxb8	-0.84	-0.87
Ing4	-0.84	0.11
Mbd3	-0.84	-0.28
Rbl1	-0.84	-0.43
Safb	-0.84	-1.61
Smad4	-0.84	-0.11
Tfcp2	-0.84	-0.29
Kmt2a	-0.83	-0.08
Taf3	-0.83	-0.45
Cers2	-0.83	-0.19
Usf1	-0.83	0.11
Etv3	-0.82	0.07
Foxd4	-0.82	-0.16
Ikzf1	-0.82	0.19
Lhx8	-0.82	-0.26
Nfic	-0.82	0.03
Nfil3	-0.82	-0.23
Zfp493	-0.82	0.59
Aes	-0.81	-0.77
Ehf	-0.81	0.54
Nfat5	-0.81	-0.48
Preb	-0.81	-0.33
Mybl1	-0.8	0.21
Myt1	-0.8	0.25
Rab15	-0.8	-0.06
Rnf4	-0.8	0.14
Zfp689	-0.8	-0.84
Gsx2	-0.79	-0.22
Thrap3	-0.79	0.17
E2f6	-0.78	-0.87
Mybl2	-0.78	-1.13
Zic3	-0.78	-0.16
Evx1	-0.77	0.07
Bcl3	-0.76	-0.14
Gtf2a1l	-0.76	0
Mcm6	-0.76	-5.82
Pard3b	-0.76	0.61
Tcf20	-0.76	-0.3
Zfp524	-0.76	0.53
Zfp580	-0.76	0.47
Hoxa9	-0.75	0.12
Ppp3cb	-0.75	0.36
Setbp1	-0.75	0.83
Acap3	-0.74	-0.1
Asb10	-0.74	0.38
Hoxa11	-0.74	0.33
Meis1	-0.74	-0.14
Otp	-0.74	0.02
Phf20	-0.74	-1.44
Smad9	-0.74	0.13
Sncaip	-0.74	0.16
Sp6	-0.74	-0.33
Trps1	-0.74	0.37
Zfp35	-0.74	0.98
Zfp934	-0.74	-1.53
Ank2	-0.73	0.12
Rfx1	-0.73	0.56
Rxrg	-0.73	0.07
6030426L16Rik	-0.73	0.24
Ddx58	-0.72	-0.33
Erf	-0.72	-0.9
Fhl2	-0.72	0.12
Fhl5	-0.72	0.2
Hif1a	-0.72	0.31
Mnt	-0.72	0
Nr0b2	-0.72	-0.21
Sertad1	-0.72	-0.65
Zeb2	-0.72	0.33
Zfp287	-0.72	-0.01
Ankrd33	-0.71	0.59
Crem	-0.71	-0.46
Jazf1	-0.71	0.18
Sap30	-0.71	0.46
Sirt7	-0.71	0.33
Egr4	-0.7	-0.11
Gtf2h1	-0.7	-0.32
Hand1	-0.7	-0.02
Mta3	-0.7	-1.06
Pcbd1	-0.7	-0.15
Smad7	-0.7	0.26
Supt4a	-0.7	-1.04
Zfp810	-0.7	0.56
Arnt2	-0.69	0
Cdkn2a	-0.69	0.09
Esrra	-0.69	0.36
Fosl1	-0.69	-1.53
Foxk1	-0.69	-0.29
Hoxb5	-0.69	0.07
Hr	-0.69	0.56
Pbx1	-0.69	0.3
Rab25	-0.69	0.29
Srcap	-0.69	-0.23
Dbx2	-0.68	-0.06
Limd1	-0.68	0.26
Psmc3	-0.68	-2.17
Sox1	-0.68	0.03
Sox18	-0.68	0.62
Stag1	-0.68	-0.76
Tsc22d4	-0.68	0.63
Uncx	-0.68	-0.01
Zfp59	-0.68	-0.15
Fmnl2	-0.68	0.07
Zfa-ps	-0.68	-0.65
Cdk4	-0.67	0.39
L3mbtl2	-0.67	-1.16
Papola	-0.67	-0.24
Pou1f1	-0.67	0.3
Neurod1	-0.66	0.26
Nr2c2	-0.66	0.1
Pou2f1	-0.66	-0.07
Usf2	-0.66	0.4
Cers4	-0.65	0.64
Gcm2	-0.65	-0.29
Klf7	-0.65	-0.32
Lhx4	-0.65	0.38
Ptf1a	-0.65	0.39
Zfp36	-0.65	-0.2
Zfp467	-0.65	0.75
Hoxa11os	-0.65	-0.37
Brdt	-0.64	-0.2
Tbr1	-0.64	-1.15
Ifi204	-0.63	-0.02
Taf4b	-0.63	0.45
Vsx2	-0.63	-0.24
Zfp763	-0.63	0.27
Zscan12	-0.63	0.81
Cdk9	-0.62	-0.54
Nfe2	-0.62	-0.14
Nfia	-0.62	0.12
Nfix	-0.62	-0.27
Nfkb1	-0.62	-0.58
Nkx2-4	-0.62	0.38
Smad3	-0.62	-0.23
Foxs1	-0.61	-0.02
Gtf2f2	-0.61	-0.21
Hmx2	-0.61	0.3
Med21	-0.61	-2.32
Nr1i2	-0.61	0.39
Rexo4	-0.61	0.19
Tead2	-0.61	-0.08
Zfp36l1	-0.61	0.37
Pou6f2	-0.61	0.11
Cers6	-0.6	0.42
Kidins220	-0.6	-0.03
Otx2	-0.6	0.35
Zdhhc21	-0.6	-0.39
E2f2	-0.6	0.21
Ar	-0.59	0.15
Dedd	-0.59	0.36
Foxd3	-0.59	-0.35
Rbfox2	-0.59	-0.09
Zfp248	-0.59	-0.01
Zfp451	-0.59	0.47
Esrrb	-0.59	0.57
Blzf1	-0.58	0.34
Dmrt2	-0.58	0.19
Dnmt1	-0.58	-0.11
Homez	-0.58	0.28
Mri1	-0.58	-0.04
Nkx3-1	-0.58	-0.27
Zfp688	-0.58	-1.02
Atf7	-0.58	0.24
Hoxa2	-0.57	-0.67
Pqbp1	-0.57	0.14
Tcerg1	-0.57	0.04
Tfeb	-0.57	0.19
Wasl	-0.57	0
Yaf2	-0.57	-0.25
Gm6710	-0.56	-0.77
Pax4	-0.56	0.13
Pou2f3	-0.56	-0.56
Pou4f1	-0.56	0.12
Rbpj	-0.56	0.25
Sqstm1	-0.56	0.21
Tcf4	-0.56	-0.29
Bard1	-0.55	0.23
Mnat1	-0.55	-0.11
Neurog2	-0.55	0.19
Zfp454	-0.55	-0.19
Zfp709	-0.55	0.02
Zhx1	-0.55	0.57
Sall4	-0.55	0.66
Foxf2	-0.54	-0.05
Hnf1a	-0.54	0.26
Nkd2	-0.54	0.27
Nr6a1	-0.54	0.12
Pcgf6	-0.54	-0.39
Yy1	-0.54	-0.01
Ankrd34b	-0.53	-0.15
Atoh1	-0.53	0
Gata5	-0.53	-0.79
Gtf3c4	-0.53	0.02
Emx1	-0.52	0.88
Foxj1	-0.52	0.14
Hoxb4	-0.52	0.16
Id1	-0.52	0.15
Nfatc3	-0.52	0.14
Onecut3	-0.52	-0.65
Ring1	-0.52	0.25
Smyd1	-0.52	-0.64
Zfp112	-0.52	0.16
3632451O06Rik	-0.51	-0.23
Esx1	-0.51	-0.02
Irx5	-0.51	0.14
Shprh	-0.51	0.5
Twist2	-0.51	-0.02
Aip	-0.5	0
Ankrd22	-0.5	-0.12
Dcaf6	-0.5	0.18
Esr1	-0.5	-0.24
Helz	-0.5	-0.41
Hoxc11	-0.5	0.49
Kank1	-0.5	-0.29
Nkx6-1	-0.5	-0.34
Rab11b	-0.5	0.23
Tcf21	-0.5	0.15
Tle4	-0.5	-0.66
Trim30a	-0.5	0.38
Ubp1	-0.5	-0.05
Bola1	-0.49	0.54
Lrrc63	-0.49	0.16
Nr3c1	-0.49	-0.16
Rab8b	-0.49	0.03
Thrb	-0.49	0.54
Tob1	-0.49	0.24
Cdkn2d	-0.48	-0.05
Csde1	-0.48	0.34
Dlx3	-0.48	-0.79
Dot1l	-0.48	0.1
Gsc2	-0.48	0.24
Hlf	-0.48	0.21
Siah2	-0.48	0.21
Supt7l	-0.48	0.07
Tnfaip3	-0.48	0.1
Zfp81	-0.48	-0.47
Bnc1	-0.47	0.12
Ctbp2	-0.47	0.21
Gsc	-0.47	0.28
Hnrnpd	-0.47	-0.31
Sox12	-0.47	-0.14
Sox15	-0.47	-0.2
Ston1	-0.47	0.76
Tbx15	-0.47	0.27
Uhrf1	-0.47	0.19
Huwe1	-0.46	-0.15
Nab1	-0.46	0.1
Nelfa	-0.46	-0.32
Scx	-0.46	-0.15
Tle3	-0.46	0.3
Zbtb32	-0.46	-0.79
Zbtb43	-0.46	-0.31
Zscan21	-0.46	0.38
Fam132a	-0.45	-0.03
Foxe3	-0.45	0.4
Hoxa6	-0.45	-0.53
Pitx3	-0.45	-0.14
Purb	-0.45	0.47
Rora	-0.45	-0.5
Sirt5	-0.45	-0.16
Zfp398	-0.45	0.19
Cic	-0.44	-0.65
Hesx1	-0.44	0.39
Hmgxb4	-0.44	-0.65
Myod1	-0.44	0.17
Nkx2-1	-0.44	0.66
Prdm1	-0.44	0.19
Rxrb	-0.44	-0.39
Dbx1	-0.43	-0.44
Klf3	-0.43	-0.06
Nhlh2	-0.43	-0.15
Pygo1	-0.43	-1.57
Rhox6	-0.43	0.47
Zfp82	-0.43	-0.13
Gata2	-0.42	0.3
Mef2b	-0.42	-0.07
Pms1	-0.42	-0.32
Polr2i	-0.42	-4.13
Zfy2	-0.42	-0.33
Gtf3c2	-0.42	0.06
Mta1	-0.42	-0.42
Cdk2	-0.41	-0.8
Cited2	-0.41	0.02
Dpf1	-0.41	0.17
Foxo3	-0.41	-0.01
Msx3	-0.41	-0.51
Ndn	-0.41	0.55
Nkx2-3	-0.41	0.3
Sall2	-0.41	0.07
Sh3d19	-0.41	0.28
Trank1	-0.41	0.1
Zdhhc15	-0.41	0.45
Zfp282	-0.41	0.12
E2f1	-0.4	0.16
Ebf4	-0.4	-0.16
G2e3	-0.4	0.04
Gtf2h2	-0.4	0.05
Hmx3	-0.4	0.17
Hoxd9	-0.4	0.53
Htr5a	-0.4	0.06
Msc	-0.4	-0.11
Prr3	-0.4	0.47
Zfhx3	-0.4	0.53
Zfp235	-0.4	-0.61
Zfp40	-0.4	0.5
Ints12	-0.4	0.31
4930430A15Rik	-0.39	0.75
Foxg1	-0.39	0.76
Hoxc8	-0.39	0.33
Ikzf3	-0.39	0.18
Pdlim1	-0.39	0.93
Rax	-0.39	0.18
Sox11	-0.39	-0.01
Taf5	-0.39	-0.8
Zdhhc1	-0.39	0.43
Foxd2	-0.38	0.17
Irx4	-0.38	0.06
Lmo2	-0.38	0.25
Trip4	-0.38	-0.72
Zbtb18	-0.38	-0.47
2810021J22Rik	-0.37	0.16
Ahrr	-0.37	0.64
Foxa3	-0.37	-0.28
Hmgn5	-0.37	-0.12
Hspb9	-0.37	-0.93
Klf2	-0.37	-1.09
Tcfl5	-0.37	-1.01
Zkscan2	-0.37	0.45
Caskin1	-0.36	0.1
Gtf2h4	-0.36	-0.37
Khdrbs1	-0.36	-0.29
Meox2	-0.36	0.4
Nfya	-0.36	-0.52
Tbx2	-0.36	-0.25
Cbfb	-0.35	0.05
Tcea3	-0.35	0.19
Zfp593	-0.35	-2.29
Basp1	-0.34	0.34
Insm1	-0.34	0.03
Shank3	-0.34	0.11
Six5	-0.34	0.18
Trp53bp1	-0.34	-0.01
Zfp286	-0.34	0.55
Ankle2	-0.33	-0.1
Dlx1	-0.33	-0.51
Gls2	-0.33	-0.3
Maz	-0.33	-0.14
Zfp13	-0.33	-0.17
Esr2	-0.32	-0.12
Nkx6-2	-0.32	-1.01
Per2	-0.32	0.35
Prrx2	-0.32	-0.22
Psmd9	-0.32	-0.05
Ankra2	-0.31	0.15
Dnmt3a	-0.31	0.33
Hivep3	-0.31	0.21
Hoxc5	-0.31	-0.15
Mtf1	-0.31	-0.59
Pax9	-0.31	-0.19
Pura	-0.31	0.08
Rnf14	-0.31	-0.2
Zfp142	-0.31	-0.24
Asb8	-0.3	0.41
Chd7	-0.3	-0.01
Ctcf	-0.3	-0.2
Gli2	-0.3	0.2
Nr2f1	-0.3	-0.66
Ppp2r1a	-0.3	-2.58
Srebf2	-0.3	-0.03
Tardbp	-0.3	0.56
Zfp14	-0.3	-0.11
Zfp239	-0.3	0.03
Alx3	-0.29	0.33
Brpf1	-0.29	-0.91
Csdc2	-0.29	-0.09
Dmbx1	-0.29	-0.21
Hif3a	-0.29	0.46
Id4	-0.29	0.11
Irf4	-0.29	0.62
Mafk	-0.29	-0.02
Nfatc2ip	-0.29	-0.41
Peg3	-0.29	-0.32
Ankrd26	-0.28	-0.12
Ankrd55	-0.28	-0.3
Asb2	-0.28	0.75
Cers5	-0.28	-0.03
Irx1	-0.28	0.11
Klf5	-0.28	-0.82
Med17	-0.28	-0.39
Med8	-0.28	-1.38
Smarcb1	-0.28	-0.26
Vgll2	-0.28	0.69
Zbtb22	-0.28	-0.44
Zfp446	-0.28	-0.2
Zswim4	-0.28	-0.6
Ank1	-0.27	0.43
Asb9	-0.27	0.52
Foxi1	-0.27	0.38
Foxp4	-0.27	0.2
Gbx1	-0.27	0.3
Irf6	-0.27	0.03
Phox2a	-0.27	0.2
Zfp111	-0.27	0.1
Zfp319	-0.27	-0.37
Zfp385a	-0.27	-0.11
Zfp91	-0.27	-0.29
Ccnk	-0.26	-0.58
Gtf3a	-0.26	1.08
Mphosph8	-0.26	0.52
Nr4a2	-0.26	0.26
Phf1	-0.26	-0.87
Tbp	-0.26	-1.32
Zfp97	-0.26	0.12
Ankar	-0.25	0.12
B930041F14Rik	-0.25	0.07
Rab1b	-0.25	0.39
Sp2	-0.25	0.09
Spib	-0.25	-0.1
Zbtb48	-0.25	0.17
Zfp191	-0.25	0.36
Zhx3	-0.25	0.25
Dlx4	-0.24	0.07
Eid2	-0.24	0.62
Foxl1	-0.24	-0.27
Gas7	-0.24	0.16
Hic2	-0.24	-0.45
Kat5	-0.24	0.63
Myb	-0.24	0.07
Nrl	-0.24	0.24
Rorc	-0.24	0.27
Sim1	-0.24	0.07
Sin3a	-0.24	-0.25
Tceal1	-0.24	-0.15
Atf6	-0.23	-0.27
Glis2	-0.23	0.18
Hivep1	-0.23	0.12
Mcm5	-0.23	-3.16
Myt1l	-0.23	-0.89
Neurog3	-0.23	-0.38
Tbx6	-0.23	0.14
Tshz3	-0.23	-0.76
Zfp182	-0.23	0.3
Zfp354c	-0.23	-0.03
Cops2	-0.22	-1.02
Hsbp1	-0.22	-0.06
Ikbkb	-0.22	-0.58
Kdm5b	-0.22	0.12
Klf4	-0.22	-1.28
Kmt2e	-0.22	-0.18
Plagl2	-0.22	-0.1
Stat4	-0.22	0.16
Ccnt2	-0.21	-0.08
Hcls1	-0.21	0.02
Hdac8	-0.21	0.24
Hoxd13	-0.21	0.24
Isl2	-0.21	0.24
Kdm4b	-0.21	-0.23
Mtpn	-0.21	0.21
Ovol2	-0.21	0.05
Ppp1r12b	-0.21	0.11
Rbm14	-0.21	0.69
Zfp661	-0.21	-0.42
Zkscan1	-0.21	0.45
Batf	-0.2	-0.25
Cdkn2b	-0.2	-0.05
Hdac5	-0.2	-0.11
Hes6	-0.2	0.22
Hoxd12	-0.2	0.54
Klf12	-0.2	-7.59
Lhx5	-0.2	0.33
Npas3	-0.2	-0.02
Rhox13	-0.2	0.65
Ash1l	-0.19	0.26
Dach1	-0.19	0.33
Ets2	-0.19	0.93
Gmeb2	-0.19	0.38
Mcm2	-0.19	-10.69
Nfatc1	-0.19	-0.18
Onecut1	-0.19	0.19
Phf13	-0.19	-0.03
Stat5b	-0.19	0.33
Sub1	-0.19	-0.17
Tmem131	-0.19	0.5
Zfp958	-0.19	-0.1
Aebp2	-0.18	0.42
Irf8	-0.18	-0.11
Lhx1	-0.18	0.15
Polr3d	-0.18	0.55
Snapc4	-0.18	-0.39
Ssbp3	-0.18	-0.26
Trim24	-0.18	0.4
Zbtb7a	-0.18	-0.17
Bhlhe22	-0.17	-0.47
Clp1	-0.17	-0.42
Dusp26	-0.17	-0.12
Fli1	-0.17	-0.24
Hif1an	-0.17	0.11
Lbx1	-0.17	-0.36
Nkx2-6	-0.17	-0.22
Tlx1	-0.17	-0.35
Zfp263	-0.17	-0.45
Zfp637	-0.17	0.12
Zic2	-0.17	-0.17
Fos	-0.16	0.33
Mafa	-0.16	-0.17
Scmh1	-0.16	-0.36
Sox13	-0.16	0.21
Ankrd54	-0.15	0.05
Bach1	-0.15	-0.1
Ddx20	-0.15	0.01
Gata4	-0.15	-0.05
Hbp1	-0.15	0.32
Hic1	-0.15	0.04
Tal1	-0.15	0.01
Tanc2	-0.15	-0.83
Trnp1	-0.15	-0.52
Zcchc8	-0.15	0.29
Cebpd	-0.15	-0.26
Clip2	-0.14	-0.35
Deaf1	-0.14	0.27
Irf7	-0.14	-0.25
Ncoa6	-0.14	0.21
Pax2	-0.14	-0.29
Rassf7	-0.14	0.06
Sp3	-0.14	0.1
Spdef	-0.14	-0.02
Zfp131	-0.14	-1.76
Zik1	-0.14	-0.19
Ankrd52	-0.13	0.32
Hils1	-0.13	0.19
Hnf4a	-0.13	0.4
Phf10	-0.13	0.06
Strap	-0.13	-0.2
Zfp27	-0.13	0.24
Stat2	-0.13	-0.03
Ankrd6	-0.12	0.27
Baz1a	-0.12	-0.03
Ccnc	-0.12	-0.32
Drap1	-0.12	-0.78
Evx2	-0.12	0.04
Kdm2b	-0.12	-0.1
Lmo4	-0.12	-0.42
Olig1	-0.12	0.15
Rfx4	-0.12	-1.08
Sp5	-0.12	-0.01
Tlx3	-0.12	-0.05
Wt1	-0.12	-0.44
Zfp423	-0.12	0.16
AF013969	-0.12	0.12
Hmgn2	-0.11	0.04
Map3k12	-0.11	-0.16
Mef2a	-0.11	0.07
Mlxipl	-0.11	0.14
Nhlh1	-0.11	0.91
Npas1	-0.11	-0.35
Per1	-0.11	-1.2
Sirt4	-0.11	-0.02
Taf11	-0.11	0.66
Ankrd2	-0.1	-0.41
Fosb	-0.1	0.2
Fus	-0.1	0.41
Nfkbil1	-0.1	0.39
Nr1d2	-0.1	-0.1
Pparg	-0.1	0.35
Rbfox3	-0.1	0.15
Zdhhc25	-0.1	0.48
Dpf3	-0.09	-0.55
En2	-0.09	-0.42
Glyctk	-0.09	-0.6
Junb	-0.09	0.25
Mycn	-0.09	0.4
Nrip2	-0.09	-0.16
Rab11a	-0.09	-0.21
Trip6	-0.09	0.23
Tulp4	-0.09	-0.07
Zfp426	-0.09	0.02
Ascl1	-0.08	0.06
Atf7ip	-0.08	0.29
Atxn3	-0.08	0.02
Bcl11a	-0.08	0.56
Cnbp	-0.08	0.68
Gbx2	-0.08	0.17
Hmx1	-0.08	-0.14
Jun	-0.08	0.25
Mycl	-0.08	0.03
Nrarp	-0.08	0.37
Phf21a	-0.08	-0.03
Polr2a	-0.08	-1.53
Rest	-0.08	0.17
Rorb	-0.08	-0.07
Zfp407	-0.08	-2.63
Bhlhe41	-0.07	0.03
Gata6	-0.07	0.59
Lbx2	-0.07	0.44
Maml1	-0.07	0.7
Mapk3	-0.07	0.14
Nelfb	-0.07	0.14
Nkrf	-0.07	-0.76
Nr2f6	-0.07	-0.5
Pitx1	-0.07	-0.64
Arx	-0.07	0.15
Hoxc6	-0.06	0.41
Kdm2a	-0.06	0.34
Mlx	-0.06	-0.09
Mycs	-0.06	-0.33
Nfe2l3	-0.06	-0.05
Nr2c1	-0.06	-0.06
Polr1d	-0.06	-0.34
Pou4f3	-0.06	-0.48
Tada3	-0.06	0.05
Ybx3	-0.06	-0.28
Zfp768	-0.06	-0.41
Maff	-0.06	0.09
Ppp4r1l-ps	-0.06	0.24
Pgr	-0.05	0.33
Prkar1a	-0.05	0.14
Ankrd53	-0.04	0.03
Ezh2	-0.04	0.33
Hes1	-0.04	-0.63
Maf	-0.04	-0.9
Nkx2-9	-0.04	-0.33
Nr2f2	-0.04	-0.05
Ovol1	-0.04	0.19
Six6	-0.04	-0.1
Zfp786	-0.04	-0.05
Zfpm1	-0.04	0.17
Gfi1	-0.03	-0.03
Meis3	-0.03	0.42
Olig2	-0.03	0.07
Pbxip1	-0.03	-0.24
Pitx2	-0.03	0.27
Tdp2	-0.03	-0.11
Zfp553	-0.03	0
Zfp606	-0.03	0.19
9130019O22Rik	-0.02	0.53
Foxj2	-0.02	-0.44
Hdac10	-0.02	0.63
Ilf3	-0.02	-0.84
Insm2	-0.02	-0.05
Pfdn1	-0.02	-0.49
Pou2f2	-0.02	-0.68
Sox9	-0.02	-0.58
Zfp108	-0.02	0.9
Zfp626	-0.02	0.65
Foxc2	-0.01	-0.18
Hoxd11	-0.01	0.04
Klf13	-0.01	-0.01
Nr1h4	-0.01	-0.21
Pou3f4	-0.01	-0.36
Psmd10	-0.01	0.68
Six4	-0.01	-0.28
Sox7	-0.01	0.13
Tfap2e	-0.01	0.26
Bbx	0	0.13
Btbd11	0	-0.12
Hira	0	-0.22
Hnrnpr	0	0.01
Med31	0	-0.36
Gcm1	0.01	-0.07
Nfkbib	0.01	-0.02
Sox6	0.01	-0.16
Utf1	0.01	-1.15
Zfp277	0.01	0.27
Dmrt1	0.02	-0.01
Hes2	0.02	0.18
Runx3	0.02	0.16
Abtb1	0.03	-0.24
Hdac9	0.03	0.18
Hmg20a	0.03	-0.09
Irx2	0.03	0.33
Nkx2-5	0.03	0.04
Tcea2	0.03	-0.29
Zfp280b	0.03	0.48
Zfp57	0.03	0.79
Zfp94	0.03	0.43
Mnx1	0.04	0.27
Sox30	0.04	-0.23
Spz1	0.04	0.29
Trrap	0.04	0.16
Atf2	0.05	0.44
Dazap2	0.05	0.32
Lhx3	0.05	0.16
Mllt6	0.05	-0.23
Obox1	0.05	0.77
Polr1a	0.05	-3.41
Rfxap	0.05	0
Rps6ka4	0.05	0.31
Sap30bp	0.05	-1.32
Zbtb16	0.05	0.82
Atf6b	0.06	-0.55
Cbx8	0.06	0.64
Hltf	0.06	0.55
Otud4	0.06	-0.35
Runx1t1	0.06	-0.04
Sall3	0.06	-0.15
Six1	0.06	-0.1
Asb11	0.06	0.05
Chgb	0.07	0.59
Ciita	0.07	0.5
Crebzf	0.07	0.47
Dmtf1	0.07	-0.04
Foxa2	0.07	-0.12
Klf1	0.07	0.25
Neurod6	0.07	0.86
Nfatc4	0.07	-0.17
Orc2	0.07	-0.21
Phtf1	0.07	-0.06
Tial1	0.07	-1.42
Zfp128	0.07	0.16
Ahr	0.08	-0.18
Cited4	0.08	0.46
Fank1	0.08	-0.33
Glrp1	0.08	-0.09
Lmx1b	0.08	0.14
Nr5a1	0.08	0.4
Zbtb1	0.08	0.24
Creg1	0.09	0.2
Fxr1	0.09	0.12
Tcf15	0.09	-0.18
Zfp410	0.09	-0.18
Srek1ip1	0.09	-0.34
Hivep2	0.1	0.27
Hmga2	0.1	0.29
Lmo1	0.1	-0.09
Tead3	0.1	0.58
Id3	0.11	-0.31
Musk	0.11	-0.51
Nr1h2	0.11	0.08
Trp63	0.11	-0.61
Ubtf	0.11	0.15
Vsx1	0.11	-0.62
Zeb1	0.11	-1.58
Atf3	0.12	0.7
Gfi1b	0.12	0.04
Klf16	0.12	-0.25
Ncor1	0.12	-1.12
Zfp93	0.12	0.06
Aebp1	0.12	-0.56
Agap3	0.13	-0.16
Arnt	0.13	0.11
Cops5	0.13	-0.14
Creb3l3	0.13	0.6
Gtf3c1	0.13	-0.65
Nptxr	0.13	-0.2
Sp7	0.13	0.08
Ube2w	0.13	0.34
Zfp84	0.13	0.26
Bmyc	0.14	-0.23
Zfp146	0.14	-0.17
Foxm1	0.14	-0.8
Zfp433	0.14	-3.19
Ankzf1	0.15	-0.24
Foxb1	0.15	0.11
Lhx6	0.15	-0.62
Ostf1	0.15	-0.24
Sox3	0.15	-0.44
Cdx4	0.16	-0.21
Ppargc1b	0.16	-0.69
Prdm16	0.16	0.21
Rai1	0.16	0.04
Rfx3	0.16	0.62
Tmpo	0.16	-0.15
Atf5	0.17	-0.14
Bpnt1	0.17	0.11
Ivns1abp	0.17	0.29
Nkx1-1	0.17	0.47
Scrt1	0.17	0.2
Sirt1	0.17	-0.17
Zdhhc13	0.17	0.35
Zkscan8	0.17	-0.47
Dr1	0.18	0.12
E4f1	0.18	-1.86
Hoxc9	0.18	-0.04
Srebf1	0.18	0.06
Tle6	0.18	0.35
Ankef1	0.19	0.07
Batf3	0.19	0.42
Foxp3	0.19	-0.09
Hmgb4	0.19	-0.38
Mxd3	0.19	0.24
Nr3c2	0.19	-0.05
Pbrm1	0.19	0.08
Runx2	0.19	-0.13
Sarnp	0.19	-0.48
Sox4	0.19	0.66
Tfam	0.19	-1.39
Tle1	0.19	0.17
Tmem260	0.19	0.1
Zfp597	0.19	0.02
Ciao1	0.2	0.74
Dlx6	0.2	-0.28
Mib2	0.2	-0.14
Nrbf2	0.2	0.41
Smad1	0.2	0.31
Smad6	0.2	-0.4
Tada2a	0.2	-0.01
Tfap2c	0.2	0.53
Barx1	0.21	0.26
Clock	0.21	0.25
Egr1	0.21	-0.03
Foxp2	0.21	-0.34
Hoxd4	0.21	-0.17
Rarb	0.21	0.23
Sim2	0.21	0.88
Ddit3	0.22	0.05
E2f5	0.22	-0.29
Foxn2	0.22	0.36
Vax1	0.22	0.46
Zfp707	0.22	-0.05
Foxb2	0.23	0.39
Hoxb6	0.23	0.65
Mafb	0.23	0.32
Pla2g6	0.23	0.49
Ppp1r10	0.23	-0.52
Sirt3	0.23	0.36
Tgif1	0.23	0.11
Zbtb21	0.23	-0.14
Myef2	0.24	-0.56
Nkx2-2	0.24	-0.05
T	0.24	0.32
Tlx2	0.24	0.16
Zfp41	0.24	-0.14
Zfp90	0.24	-1.47
Mecom	0.24	0.01
Ankrd42	0.25	0.4
Crx	0.25	0.87
Hmbox1	0.25	-0.06
Irf3	0.25	0.32
Ralgapa1	0.25	-0.29
Taf5l	0.25	0.03
Creb3	0.26	0.25
Mxi1	0.26	0.12
Sh3pxd2b	0.26	-0.06
Tbx20	0.26	0.44
Bhlha15	0.27	-0.39
Hand2	0.27	0.5
Klf11	0.27	-0.33
Nfib	0.27	-0.2
Tbx21	0.27	0.83
Tead1	0.27	0.29
Vps9d1	0.27	0.02
Zdhhc5	0.27	-0.18
Heyl	0.28	0.59
Hmgxb3	0.28	-0.18
Hoxd3	0.28	0.32
Myf5	0.28	-0.05
Pou2af1	0.28	0.39
Sox10	0.28	0.51
Taf10	0.28	0.3
Zfp219	0.28	0
Ankrd61	0.29	0.78
Barx2	0.29	0.45
Eomes	0.29	0.83
Satb2	0.29	-0.04
Ugp2	0.29	0.46
Zfp445	0.29	-0.49
Zfp61	0.29	0
Zkscan5	0.29	-0.64
Sra1	0.29	0.02
Ezh1	0.3	-0.31
Nkx6-3	0.3	0.34
Phf7	0.3	0.47
Pou3f3	0.3	-0.95
Brd8	0.31	-1.39
Cux1	0.31	-0.09
Ebf2	0.31	-0.56
Fah	0.31	0.24
Isl1	0.31	0.46
Pir	0.31	0.23
Rai14	0.31	0.33
Srf	0.31	-0.47
Ssxb1	0.31	0.27
Ankrd7	0.32	-0.48
Asb12	0.32	0.17
Foxj3	0.32	-0.63
Gzf1	0.32	0.08
Hdac11	0.32	0.18
Kdm5a	0.32	-0.21
Msrb2	0.32	0.43
Smad2	0.32	0.02
Thrsp	0.32	0.87
Aff1	0.33	0.21
Ehmt2	0.33	0.27
Hes7	0.33	0.47
Tmem247	0.33	-0.09
Zbtb20	0.33	0.18
Asb1	0.34	-0.06
Creb5	0.34	-0.41
Elf1	0.34	0.37
Mid1	0.34	-0.18
Rhox9	0.34	-0.12
Bach2	0.35	0.25
C1d	0.35	-0.35
Mllt1	0.35	-1.07
Pou3f2	0.35	-0.27
Rhox4b	0.35	-0.07
Sry	0.35	0.4
St18	0.35	0.05
Zbtb3	0.35	-0.51
Zfp28	0.35	0.58
Arhgap35	0.36	NA
Hoxa5	0.36	0.01
Lhx9	0.36	0.24
Mtf2	0.36	-0.37
Scand1	0.36	-0.11
Zfp2	0.36	0.44
Zfp92	0.36	0.12
Arhgap17	0.37	-0.16
Gsx1	0.37	-0.35
Gtf2a1	0.37	0.05
Msx1	0.37	-0.3
Nfyb	0.37	0.32
Sox14	0.37	-0.16
Tbx5	0.37	-0.43
Vdr	0.37	0.37
Fev	0.38	-0.26
Hoxa1	0.38	0.22
Kdm5d	0.38	0.2
Notch2	0.38	0.25
Notch4	0.38	0.35
Obox3	0.38	-0.17
Zfp46	0.38	-1.6
Cdx2	0.39	-0.16
Cnot7	0.39	-0.12
Jmy	0.39	-0.11
Kat2a	0.39	0.16
Pawr	0.39	-0.02
Pbx3	0.39	0.64
Rybp	0.39	0.46
Hoxa10	0.4	-0.36
Irf5	0.4	-0.2
Ldb1	0.4	0.22
Nr1i3	0.4	-0.52
Ppard	0.4	-0.01
Epas1	0.41	0.52
Gmcl1	0.41	0.42
Hoxc13	0.41	0.15
Mllt10	0.41	-0.12
Zfp641	0.41	-0.31
Ctnnbl1	0.42	-1.33
Kdm5c	0.42	0.18
Ncoa4	0.42	0.58
Zbtb33	0.42	0.15
Zfp113	0.42	0.13
5830417I10Rik	0.42	-0.48
E2f4	0.43	-0.05
Egr2	0.43	0.53
Elf4	0.43	0.62
Fem1a	0.43	0.02
Notch1	0.43	0.07
Rab18	0.43	0.48
Rb1	0.43	0.29
Bsx	0.44	-0.04
Smad5	0.44	-0.02
Tceb3	0.44	0.04
Zfp37	0.44	-0.14
Zfp667	0.44	0.29
Apol6	0.45	0.68
Cbx3	0.45	-0.16
Hdac6	0.45	-0.09
Klf9	0.45	0.01
Mef2d	0.45	-0.06
Phox2b	0.45	-0.07
Pou4f2	0.45	-0.01
Pou6f1	0.45	0.04
Six2	0.45	0.26
Tgif2lx1	0.45	0.25
Mycbp	0.46	-0.21
Nfkb2	0.46	-0.24
Sp4	0.46	-1.54
Tal2	0.46	-0.36
Zfp473	0.46	-0.11
Irx6	0.47	-0.39
Pou3f1	0.47	-0.25
Rfx5	0.47	0.54
Elf5	0.48	-0.2
Zfp109	0.48	-0.54
Zmym2	0.48	0.06
Barhl2	0.5	-0.23
Rbmxl2	0.5	0.06
Rem2	0.5	0.36
Ski	0.5	-0.3
Ubr7	0.5	-0.28
Zfp449	0.5	0.36
Cphx1	0.5	0.28
Asap1	0.51	-0.24
Ctnnb1	0.51	-0.71
Dmrta2	0.51	0.27
Med16	0.51	-2.44
Mpl	0.51	-0.33
Wwtr1	0.51	-0.27
Zfp148	0.51	-0.64
Zim1	0.51	0.02
Foxo4	0.52	0.12
Kmt2c	0.52	-0.02
Tfe3	0.52	0.43
Zfp110	0.52	-0.13
Ankrd45	0.53	0.48
Foxf1	0.53	-0.04
Ing2	0.53	0.13
Tbx10	0.53	-0.15
Bcl6b	0.54	-0.04
Foxd1	0.54	0.52
Zfp51	0.54	0.34
Id2	0.55	-0.29
Lcor	0.55	0.09
Nupr1	0.55	-0.02
Stat1	0.55	-0.16
Usp49	0.55	-0.53
Dbp	0.56	0.26
Hoxb2	0.56	-0.19
Irx3	0.56	0.56
Phf2	0.56	-0.15
Sox8	0.56	-0.16
Zfp954	0.56	-0.35
Ash2l	0.57	0.69
Ncor2	0.57	0.16
Asb6	0.58	0.49
Cdkn2c	0.59	0.79
Foxq1	0.59	0.03
Sox5	0.59	-0.19
Esrrg	0.6	0.6
Foxp1	0.6	-0.21
Kank2	0.6	-0.63
Pmfbp1	0.6	0.4
Prox1	0.6	-0.37
Hmgcs1	0.61	0.16
Taf4a	0.61	0.71
Ascl3	0.62	-0.02
H2bfm	0.62	0.18
Hsf2	0.62	-0.5
Egr3	0.63	0.28
Il31ra	0.63	-0.27
Tnni3k	0.63	0.96
Pax6	0.64	0.01
Pdx1	0.64	-0.42
Ppp1r12c	0.64	0.03
Tfap4	0.64	0.38
Zfp871	0.64	-0.15
Jdp2	0.65	-0.33
Dmrt3	0.66	0.22
Tbx3	0.66	1.14
Tcf3	0.66	-0.27
Tead4	0.66	0.05
Ankrd46	0.67	0.13
Camk4	0.67	-0.12
Cebpb	0.67	0.58
Hoxb9	0.67	0.17
Nfx1	0.67	0.11
Pias2	0.67	-0.44
Prss35	0.67	0.29
Asb15	0.69	0.5
Asb5	0.7	-0.25
Ppargc1a	0.7	0.43
Rsrc1	0.7	0.11
Prrxl1	0.7	-0.43
Kdm4c	0.71	-0.05
Zfp592	0.71	-0.29
Etv2	0.72	-1.05
Mapk1	0.72	0.24
Trerf1	0.72	0.13
Cebpa	0.73	0.02
Ncoa5	0.73	0.18
Rxra	0.73	-0.16
Elavl2	0.74	0.55
Keap1	0.74	0.37
Mxd4	0.74	-0.17
Asb3	0.75	-0.14
Rara	0.75	0.26
Spic	0.75	0.04
Atf4	0.76	-0.36
Gtf2i	0.76	0.34
Ncoa2	0.76	-0.46
Tef	0.76	-0.56
Ankrd10	0.77	0.14
Hey2	0.77	-0.28
Nr1h3	0.77	-0.14
Smarca2	0.77	0.05
Zfpm2	0.77	-0.13
Zkscan6	0.77	-0.11
B3gat3	0.78	-0.02
Elk1	0.78	-0.38
Rab2a	0.78	-0.45
Foxn3	0.79	-0.42
Twist1	0.79	-0.23
NONTARGETING	0.8	0.07
Snai1	0.81	0.2
Tcf7	0.81	-0.09
Dach2	0.82	0.11
Rel	0.82	0.17
Gtf2ird1	0.84	0.26
Hey1	0.84	0.38
Kat2b	0.84	0.25
Lrrk1	0.84	0.54
Rbpjl	0.84	0.36
Capn15	0.85	0.36
BC024063	0.85	0.59
Lef1	0.86	-0.87
Pax5	0.86	0.4
Safb2	0.86	0.09
Sall1	0.86	-0.09
Myocd	0.88	-0.21
Rbak	0.88	0.3
Zfp334	0.88	0.7
Trp73	0.89	-0.24
Zbtb14	0.89	0.17
Nfe2l1	0.9	0.9
Phf8	0.9	0.46
Zfp9	0.9	-0.25
Hlx	0.91	0.57
Smarca1	0.91	0.17
Zmynd11	0.91	0.39
Mllt3	0.92	-0.06
Zfp60	0.92	-0.08
Cbx4	0.94	0.26
Hoxc12	0.94	0.11
Rabl3	0.94	-0.22
Taf12	0.94	0.11
Med7	0.96	0.08
Dlx2	0.97	-0.96
Zkscan14	0.98	0.31
Etv1	1	-1.24
Ppp1r27	1	0.76
Pax7	1.01	-0.27
Ppp1r16b	1.01	-0.57
Pml	1.02	0.42
Tgfb1i1	1.02	0.15
Nr4a3	1.04	0.18
Maged1	1.05	0.48
Nat8f3	1.05	-0.69
Ankib1	1.1	-0.39
Stat6	1.1	-0.01
Phf12	1.11	-0.21
Rcor1	1.12	-0.18
Neurog1	1.13	0.01
Zfp68	1.13	0.4
Hnf4g	1.14	-0.39
1700020N01Rik	1.14	0.24
Satb1	1.16	-0.15
6720489N17Rik	1.16	-0.55
Phf14	1.17	0.33
Pbx2	1.19	-0.1
Zfp799	1.19	0.36
Hsf1	1.2	-0.17
Zfp748	1.23	0.66
Ikzf2	1.25	-1.1
Msl3	1.26	-0.23
Tfec	1.29	0.04
Zfp354a	1.3	-0.02
Ppp5c	1.34	0.96
Gli3	1.34	-0.14
1700086D15Rik	1.37	0.15
2410141K09Rik	1.37	0.88
Nfxl1	1.39	0.17
Alx1	1.41	1.01
Hoxd10	1.43	0.93
Zfy1	1.52	0.57
Rbl2	1.63	0.34
Trp53	1.76	2.34
Bcorl1	1.8	-0.32
4933429H19Rik	NA	0.26
9230110K08Rik	NA	0.26
ATF7	NA	0.03
Grlf1	NA	-0.96
Hdgfrp2	NA	-0.27
Mki67ip	NA	-3.18
POU6F1	NA	0.55

## Sheet: Table.S5
Supplementary Table 5. Comparison of gRNA frequencies between day 21 EBs and the original plasmid library.
Target	% in plasmid library	% in day 21 EBs	Log2-Fold-Change
1700003F12Rik	0.0921022	0.17357	0.914214
1700020N01Rik	0.0158648	0.0117277	-0.435902
1700086D15Rik	0.0268741	0.0433926	0.691232
2410141K09Rik	0.0322753	0.0322513	-0.00107437
2810021J22Rik	0.0556302	0.025801	-1.10844
3632451O06Rik	0.038975	0.0457381	0.230849
4930430A15Rik	0.0388809	0.0551203	0.503523
4930522L14Rik	0.0296029	0.00820941	-1.85039
4931423N10Rik	0.0359451	0.0111413	-1.68987
5830417I10Rik	0.0346842	0.0498428	0.523109
6030426L16Rik	0.0352676	0.000586386	-5.91035
6720489N17Rik	0.025218	0.0557067	1.1434
9130019O22Rik	0.0393514	0.0345968	-0.185776
A630089N07Rik	0.0190452	0.000586386	-5.02143
AF013969	0.0245217	0.0387015	0.658332
Aatf	0.053353	0.0134869	-1.98401
Abt1	0.0579638	0.00996857	-2.53969
Abtb1	0.0526755	0.157152	1.57695
Acap3	0.0303745	0.0123141	-1.30255
Acyp2	0.0255379	0.0222827	-0.196719
Adnp	0.0207202	0.00469109	-2.14304
Adnp2	0.0268365	0.015246	-0.81576
Aebp1	0.0376012	0.0322513	-0.221422
Aebp2	0.0679381	0.0961674	0.501328
Aes	0.0543128	0.025801	-1.07387
Aff1	0.0469168	0.0387015	-0.277714
Aff3	0.0351735	0.062157	0.821428
Agap3	0.0545951	0.0586386	0.10308
Ahctf1	0.0352864	0	-10
Ahr	0.0313343	0.0170052	-0.881767
Ahrr	0.0313155	0.0087958	-1.83199
Aip	0.0970517	0.133696	0.462132
Aire	0.044809	0.0299057	-0.583368
Alx1	0.0217929	0.015246	-0.515421
Alx3	0.0747319	0.0768166	0.0396951
Alx4	0.0591682	0.0246282	-1.26451
Ank1	0.0211154	0.0527748	1.32155
Ank2	0.0368296	0.0240418	-0.615317
Ankar	0.0520545	0.0310785	-0.744106
Ankef1	0.0426824	0.0521884	0.290087
Ankfy1	0.0325011	0.00527748	-2.62257
Ankhd1	0.031259	0.085026	1.44363
Ankib1	0.0299981	0.153633	2.35655
Ankle2	0.0500784	0.0087958	-2.5093
Ankra2	0.0417603	0.0170052	-1.29615
Ankrd1	0.0365661	0.0328376	-0.155156
Ankrd10	0.0615959	0.11845	0.943372
Ankrd2	0.0571169	0.0732983	0.359862
Ankrd22	0.033762	0.0234555	-0.525477
Ankrd26	0.073358	0.0645025	-0.1856
Ankrd32	0.0109529	0.0140733	0.361646
Ankrd33	0.0358698	0.0287329	-0.320064
Ankrd34b	0.0376953	0.0398743	0.0810749
Ankrd36	0.0256132	0.0140733	-0.86393
Ankrd42	0.0369425	0.0193508	-0.932892
Ankrd45	0.0501914	0.0170052	-1.56146
Ankrd46	0.0291324	0.0310785	0.0932895
Ankrd49	0.0289254	0.0117277	-1.30241
Ankrd52	0.0212095	0.0340104	0.681268
Ankrd53	0.0569852	0.0422198	-0.432666
Ankrd54	0.0925727	0.104377	0.173143
Ankrd55	0.0601845	0.0838533	0.478476
Ankrd6	0.0602974	0.0996857	0.725291
Ankrd61	0.0495327	0.0351832	-0.493494
Ankrd7	0.0209272	0.0123141	-0.765065
Anks3	0.0582837	0.0216963	-1.42564
Anks4b	0.0316354	0.0129005	-1.29411
Ankzf1	0.0478766	0.0433926	-0.141871
Apol6	0.0384857	0.015246	-1.33589
Ar	0.0881313	0.0680208	-0.373678
Arhgap17	0.0376576	0.00645025	-2.54552
Arhgap35	0.00779123	0.000586386	-3.73193
Arid1a	0.0486858	0.0533612	0.132289
Arid3a	0.0204191	0.0140733	-0.536958
Arid3b	0.0581143	0.0551203	-0.0763094
Arid4a	0.025218	0.0087958	-1.51957
Arid5b	0.0223951	0.00293193	-2.93326
Arnt	0.0249545	0.0281465	0.173656
Arnt2	0.0415344	0.112	1.43112
Arntl	0.0343831	0.0551203	0.680887
Arx	0.0803212	0.231623	1.52792
Asap1	0.0192899	0.0129005	-0.580418
Asb1	0.0473873	0.0756439	0.674723
Asb10	0.0434352	0.010555	-2.04094
Asb11	0.0467286	0.0175916	-1.40942
Asb12	0.0284549	0.0252146	-0.174419
Asb15	0.0387303	0.0375287	-0.0454685
Asb2	0.111185	0.164775	0.567531
Asb3	0.0343642	0.0299057	-0.200487
Asb4	0.0584343	0.0410471	-0.509536
Asb5	0.0283044	0.00645025	-2.1336
Asb6	0.0518286	0.130764	1.33515
Asb8	0.0496456	0.130764	1.39723
Asb9	0.0363967	0.010555	-1.78589
Ascl1	0.105313	0.177675	0.754553
Ascl2	0.054294	0.0369423	-0.555517
Ascl3	0.0753153	0.0175916	-2.09806
Ash1l	0.046785	0.036356	-0.363855
Ash2l	0.0363591	0.0469109	0.367607
Asxl1	0.0194593	0	-10
Asz1	0.0247475	0.140733	2.5076
Atf1	0.0333103	0.0351832	0.0789157
Atf2	0.0297347	0.0433926	0.545303
Atf3	0.0311838	0.0469109	0.589129
Atf4	0.0375447	0.00938218	-2.00061
Atf5	0.0451854	0.0727119	0.686335
Atf6	0.0722101	0.0615706	-0.229959
Atf6b	0.0306004	0.0246282	-0.313235
Atf7	0.0373565	0.0234555	-0.671436
Atf7ip	0.0488364	0.0117277	-2.05803
Atm	0.0247099	0	-10
Atoh1	0.0674676	0.0633297	-0.0913111
Atxn3	0.0328399	0.0668481	1.02544
B3gat3	0.0319177	0.0252146	-0.340097
B930041F14Rik	0.0599774	0.0328376	-0.86907
BC024063	0.030017	0.0170052	-0.819801
BC024139	0.0431529	0.025801	-0.74203
Bach1	0.0293771	0.0674344	1.19879
Bach2	0.0356628	0.0117277	-1.6045
Bard1	0.0291889	0.00351832	-3.05246
Barhl1	0.0304122	0.0123141	-1.30434
Barhl2	0.065962	0.036356	-0.859444
Barx1	0.0640236	0.0990993	0.630271
Barx2	0.0542375	0.0164188	-1.72394
Basp1	0.0876232	0.095581	0.125412
Batf	0.0394078	0.0193508	-1.02609
Batf2	0.0372812	0.104963	1.49336
Batf3	0.0746566	0.0433926	-0.782821
Baz1a	0.0615959	0.036356	-0.760643
Baz1b	0.0267988	0.0304921	0.186265
Baz2a	0.0336303	0.0645025	0.939595
Baz2b	0.051377	0.0293193	-0.80927
Bbx	0.0502102	0.0938218	0.901944
Bcl11a	0.0583966	0.0240418	-1.28034
Bcl3	0.0343266	0.0299057	-0.198906
Bcl6	0.0284549	0.00293193	-3.27876
Bcl6b	0.0311649	0.0246282	-0.339611
Bclaf1	0.023449	0.0990993	2.07935
Bcor	0.0412333	0.0568795	0.464098
Bcorl1	0.0347971	0.036356	0.0632256
Bdp1	0.0161094	0.00351832	-2.19495
Bhlha15	0.127897	0.0410471	-1.63963
Bhlhe22	0.0926856	0.104377	0.171384
Bhlhe40	0.028135	0.0158324	-0.829483
Bhlhe41	0.119673	0.144837	0.275342
Blzf1	0.0494198	0.0140733	-1.81213
Bmi1	0.0187629	0.00762302	-1.29945
Bmyc	0.0947557	0.0703664	-0.429327
Bnc1	0.0293583	0.0375287	0.354228
Bola1	0.0926291	0.0299057	-1.63104
Bpnt1	0.0347783	0.051602	0.569241
Brca1	0.0264036	0.00996857	-1.40528
Brd8	0.0482341	0.00938218	-2.36206
Brdt	0.0570604	0.0838533	0.555376
Brpf1	0.0564018	0.00762302	-2.8873
Brwd1	0.0362838	0.000586386	-5.95133
Bsx	0.0389938	0.0275602	-0.500661
Btbd11	0.0902014	0.0486701	-0.890115
Btf3	0.0549527	0.0387015	-0.5058
C1d	0.0192899	0.0228691	0.245553
Camk4	0.0596199	0.0727119	0.286398
Capn15	0.0650022	0.124314	0.935427
Carf	0.0509441	0.0087958	-2.53403
Carhsp1	0.0612195	0.0404607	-0.597472
Carm1	0.118882	0.104963	-0.179649
Caskin1	0.0263472	0.015246	-0.789213
Cbfb	0.0769902	0.109654	0.510215
Cbx2	0.0359827	0.00175916	-4.35435
Cbx3	0.0290383	0.00351832	-3.045
Cbx4	0.0403488	0.0310785	-0.37661
Cbx7	0.0783075	0.043979	-0.832337
Cbx8	0.0939465	0.184125	0.970777
Ccnc	0.024804	0.0404607	0.705949
Ccnh	0.0213977	0.00996857	-1.10199
Ccnk	0.178653	0.283225	0.66479
Ccnt1	0.0224327	0.000586386	-5.25761
Ccnt2	0.0337056	0.0639161	0.923193
Cdc5l	0.0643435	0.0246282	-1.38548
Cdk2	0.038034	0.0539476	0.504267
Cdk4	0.0269494	0.0715391	1.40848
Cdk7	0.012402	0.00410471	-1.59522
Cdk9	0.0401983	0	-10
Cdkn2a	0.0943793	0.0768166	-0.297052
Cdkn2b	0.0619535	0.0897171	0.534198
Cdkn2c	0.0159589	0.0422198	1.40356
Cdkn2d	0.0690484	0.0797486	0.20785
Cdx1	0.0604668	0.0586386	-0.0442903
Cdx2	0.0547833	0.0316649	-0.790853
Cdx4	0.0344772	0.0129005	-1.41821
Cebpa	0.0730946	0.10379	0.505837
Cebpb	0.0817515	0.107309	0.39245
Cebpd	0.0676369	0.0422198	-0.679891
Cebpg	0.0254438	0.00175916	-3.85436
Cebpz	0.0676558	0.00469109	-3.85022
Cecr6	0.07763	0.126659	0.706268
Cers2	0.0480459	0.00234555	-4.35642
Cers4	0.0648705	0.0480837	-0.432015
Cers5	0.0332539	0.00234555	-3.82553
Cers6	0.0615771	0.0310785	-0.986478
Chd4	0.0387492	0.0211099	-0.876244
Chd7	0.0178408	0.00234555	-2.92718
Chgb	0.0315978	0.0322513	0.029532
Ciao1	0.0615018	0.0123141	-2.32032
Cic	0.0287372	0.0545339	0.924233
Ciita	0.0672417	0.087958	0.387457
Cited1	0.0433223	0.0222827	-0.959186
Cited2	0.0585848	0.0410471	-0.513248
Cited4	0.100063	0.0750575	-0.414838
Clip2	0.0556866	0.0222827	-1.32141
Clock	0.0211342	0.0345968	0.71106
Clp1	0.0261778	0.00469109	-2.48035
Clpb	0.0673358	0.0310785	-1.11546
Cnbp	0.0566276	0.0193508	-1.54912
Cnot7	0.0248416	0.0557067	1.16509
Cnot8	0.0439433	0.00996857	-2.14019
Cops2	0.0128913	0	-10
Cops5	0.0462581	0.0633297	0.453177
Cphx1	0.0291701	0.00234555	-3.63649
Cpsf6	0.0379964	0.00762302	-2.31743
Creb1	0.0349853	0.0263874	-0.406899
Creb3	0.035644	0.0721255	1.01685
Creb3l1	0.0404241	0.0281465	-0.522257
Creb3l3	0.0668653	0.0234555	-1.51134
Creb3l4	0.0321247	0.0609842	0.924751
Creb5	0.0568534	0.0310785	-0.871331
Crebbp	0.0124773	0.00586386	-1.08938
Crebzf	0.10887	0.100272	-0.11869
Creg1	0.072116	0.119036	0.723013
Crem	0.0307133	0.00762302	-2.01043
Crx	0.0366226	0.0275602	-0.410148
Csdc2	0.0704222	0.0445654	-0.660108
Csde1	0.0215482	0.00820941	-1.39222
Ctbp2	0.0339878	0.0451518	0.409763
Ctcf	0.0555549	0.0463245	-0.262137
Ctnnb1	0.0458064	0.0433926	-0.0781013
Ctnnbl1	0.0373189	0	-10
Cux1	0.0300922	0.0129005	-1.22196
Cux2	0.0710056	0.0252146	-1.49367
Cxxc1	0.0649646	0.0216963	-1.5822
Dach1	0.0650963	0.0756439	0.216647
Dach2	0.0480459	0.0627434	0.385048
Daxx	0.0710056	0.00645025	-3.46051
Dazap2	0.0323506	0.010555	-1.61587
Dbp	0.0452419	0.0856124	0.920162
Dbx1	0.0749765	0.0457381	-0.713041
Dbx2	0.0650399	0.0433926	-0.583875
Dcaf6	0.0211718	0.0228691	0.111252
Dcp1a	0.0206825	0.0416334	1.00933
Ddit3	0.0521109	0.0451518	-0.206804
Ddx20	0.0756728	0.0557067	-0.441924
Ddx54	0.0234678	0.00293193	-3.00076
Ddx58	0.0469544	0.0328376	-0.51591
Deaf1	0.0621605	0.0480837	-0.37045
Dedd	0.0449972	0.0938218	1.06009
Dedd2	0.0629509	0.0416334	-0.596485
Dek	0.0250674	0.0146597	-0.773963
Dido1	0.0321059	0.00645025	-2.31541
Dlx1	0.0620099	0.0316649	-0.969616
Dlx2	0.0299793	0.0111413	-1.42804
Dlx3	0.0598269	0.0492565	-0.280481
Dlx4	0.060749	0.0304921	-0.994426
Dlx5	0.0877361	0.0281465	-1.64021
Dlx6	0.0658679	0.0791622	0.265235
Dmap1	0.0337808	0.00234555	-3.84821
Dmbx1	0.0481965	0.0087958	-2.45404
Dmrt1	0.0597516	0.0551203	-0.116393
Dmrt2	0.0432658	0.171811	1.98952
Dmrt3	0.0254062	0.0856124	1.75264
Dmrta1	0.0569099	0.0134869	-2.07712
Dmrta2	0.0766891	0.0275602	-1.47644
Dmrtc2	0.0502102	0.0310785	-0.692064
Dmtf1	0.030224	0.0228691	-0.402295
Dnmt1	0.0559501	0.00820941	-2.76879
Dnmt3a	0.0447525	0.059225	0.404237
Dot1l	0.0361144	0.0129005	-1.48515
Dpf1	0.0743178	0.0504292	-0.559448
Dpf2	0.0445267	0.00410471	-3.43932
Dpf3	0.0859106	0.107895	0.328722
Dr1	0.0318424	0.00410471	-2.9556
Drap1	0.0444326	0.00938218	-2.24362
Drg1	0.0371119	0.00527748	-2.81396
Dusp26	0.092121	0.033424	-1.46264
E2f1	0.143272	0.0861988	-0.733018
E2f2	0.0544257	0.0428062	-0.346469
E2f3	0.0389185	0.0410471	0.0768213
E2f4	0.0364532	0.0304921	-0.25761
E2f5	0.0303369	0.00586386	-2.37115
E2f6	0.0651716	0.00762302	-3.09581
E4f1	0.0588295	0.00234555	-4.64854
Ebf1	0.0399348	0.0404607	0.0188743
Ebf2	0.0821843	0.0932354	0.182015
Ebf3	0.0200615	0.0134869	-0.572871
Ebf4	0.0426636	0.0146597	-1.54115
Ecd	0.04033	0.00234555	-4.10386
Eed	0.0375259	0.010555	-1.82997
Egr1	0.0479895	0.0498428	0.0546682
Egr2	0.0300734	0.0299057	-0.00806757
Egr3	0.0419673	0.00938218	-2.16127
Egr4	0.101719	0.0891307	-0.190593
Ehf	0.030111	0.0234555	-0.360369
Ehmt1	0.0737909	0.27912	1.91937
Ehmt2	0.0351547	0.00645025	-2.44629
Eid2	0.160134	0.10379	-0.62561
Elavl2	0.0284361	0.00820941	-1.79237
Elf1	0.0298852	0.0129005	-1.212
Elf2	0.0390691	0.0785758	1.00806
Elf3	0.042099	0.00820941	-2.35844
Elf4	0.0149426	0.00469109	-1.67144
Elf5	0.0256509	0.0117277	-1.12908
Elk1	0.0358886	0.0275602	-0.380942
Elk3	0.0274387	0.0826805	1.59134
Elk4	0.0420802	0.00762302	-2.46471
Ell	0.0268177	0.00410471	-2.70783
Ell2	0.0231667	0.00762302	-1.60362
Emx1	0.0847438	0.0545339	-0.635953
Emx2	0.0803024	0.0908899	0.178677
En1	0.0584531	0.00703664	-3.05432
En2	0.0714761	0.0844396	0.24046
Enpp2	0.0375447	0.00469109	-3.00061
Eomes	0.0264601	0.00762302	-1.79538
Ep300	0.0280409	0.0369423	0.397742
Epas1	0.0461264	0.0199371	-1.21013
Ercc2	0.0658491	0.00703664	-3.22621
Ercc3	0.0753529	0.00234555	-5.00567
Ercc8	0.024277	0.00351832	-2.78663
Erf	0.0371307	0.0451518	0.28217
Erg	0.0267047	0.0252146	-0.0828353
Esr1	0.0588106	0.0275602	-1.09349
Esr2	0.0268365	0.0263874	-0.0243464
Esrra	0.0870021	0.0545339	-0.673896
Esrrb	0.0522239	0.0140733	-1.89175
Esrrg	0.0673923	0.184125	1.45003
Esx1	0.0418355	0.0715391	0.774004
Ets1	0.0518851	0.0193508	-1.42293
Ets2	0.0368108	0.0457381	0.31327
Etv1	0.0179725	0.0275602	0.616791
Etv2	0.0624804	0.0656753	0.0719462
Etv3	0.0643247	0.025801	-1.31795
Etv4	0.0570228	0.0387015	-0.559149
Etv6	0.0486293	0.015246	-1.67339
Evx1	0.0462581	0.0404607	-0.193186
Evx2	0.108851	0.0445654	-1.28837
Ewsr1	0.0311085	0.00234555	-3.72931
Ezh1	0.0198921	0.0140733	-0.499238
Ezh2	0.034289	0.0199371	-0.782286
Fah	0.0439433	0.0269738	-0.704086
Fam132a	0.0623487	0.0656753	0.0749912
Fam171b	0.0161471	0.0474973	1.55657
Fank1	0.0270999	0.0211099	-0.360369
Fbxo24	0.0373942	0.0129005	-1.53539
Fbxw7	0.0301299	0.0533612	0.824596
Fem1a	0.0552914	0.0609842	0.14138
Fem1b	0.0423437	0.0252146	-0.747886
Fem1c	0.0336491	0.0304921	-0.142133
Fev	0.086908	0.113173	0.380963
Fhl2	0.0433599	0.0187644	-1.20837
Fhl5	0.0357757	0.0164188	-1.12363
Fli1	0.0300734	0.0246282	-0.288175
Fmnl2	0.0125149	0.0129005	0.0437799
Fos	0.0606926	0.0275602	-1.13894
Fosb	0.0561947	0.0428062	-0.392615
Fosl1	0.0414027	0.0299057	-0.469304
Fosl2	0.0425507	0.0586386	0.46267
Foxa1	0.0421555	0.0246282	-0.775407
Foxa2	0.0384104	0.0633297	0.721386
Foxa3	0.0592435	0.036356	-0.704465
Foxb1	0.0352864	0.0222827	-0.663189
Foxb2	0.0742049	0.087958	0.245299
Foxc1	0.0554043	0.0574659	0.0527067
Foxc2	0.111166	0.233382	1.06997
Foxd1	0.0879619	0.113759	0.37103
Foxd2	0.0902391	0.10379	0.201849
Foxd3	0.119202	0.0398743	-1.57988
Foxd4	0.0464275	0.0392879	-0.240894
Foxe1	0.0847626	0.0539476	-0.65187
Foxe3	0.121874	0.0668481	-0.866438
Foxf1	0.0523179	0.0222827	-1.23138
Foxf2	0.0997617	0.30668	1.62018
Foxg1	0.0926479	0.0715391	-0.373026
Foxh1	0.0392196	0.0211099	-0.893656
Foxi1	0.0724735	0.0164188	-2.1421
Foxj1	0.126222	0.0527748	-1.25804
Foxj2	0.0447337	0.0381151	-0.231
Foxj3	0.0245593	0.0287329	0.226435
Foxk1	0.038768	0.018178	-1.09267
Foxl1	0.084405	0.109654	0.377561
Foxl2	0.0586789	0.0416334	-0.495099
Foxm1	0.0377141	0.0175916	-1.10022
Foxn1	0.0584531	0.0170052	-1.7813
Foxn2	0.0219811	0.00351832	-2.6433
Foxn3	0.0322	0.0492565	0.613252
Foxn4	0.0364532	0.0504292	0.468215
Foxo1	0.0583966	0.0797486	0.449574
Foxo3	0.100307	0.16712	0.736457
Foxo4	0.0831253	0.137801	0.729225
Foxp1	0.0608243	0.168293	1.46825
Foxp2	0.0353428	0.0164188	-1.10607
Foxp3	0.0224139	0.0087958	-1.34951
Foxp4	0.0633273	0.010555	-2.58491
Foxq1	0.0822032	0.157152	0.934891
Foxs1	0.0512452	0.0293193	-0.805566
Fus	0.0417038	0.0351832	-0.245293
Fxr1	0.0163541	0.0234555	0.520275
G2e3	0.0171633	0.0164188	-0.0639763
Gabpa	0.0182548	0.0134869	-0.43672
Gabpb1	0.0238065	0.000586386	-5.34336
Gas7	0.0292265	0.0246282	-0.246966
Gata1	0.0453736	0.0216963	-1.0644
Gata2	0.0970329	0.0873716	-0.151309
Gata3	0.0489681	0.0281465	-0.798884
Gata4	0.0611442	0.0492565	-0.311904
Gata5	0.0513017	0.0392879	-0.384922
Gata6	0.0892793	0.126073	0.497863
Gbx1	0.100571	0.0275602	-1.86756
Gbx2	0.0585848	0.0451518	-0.375745
Gcdh	0.0718713	0.0791622	0.139395
Gcfc2	0.0102378	0.00293193	-1.80398
Gcm1	0.0615583	0.062157	0.0139632
Gcm2	0.0347783	0.0791622	1.18663
Gfi1	0.0983314	0.179434	0.867731
Gfi1b	0.0739038	0.0457381	-0.692251
Gli1	0.0369801	0.0609842	0.721685
Gli2	0.0464275	0.00645025	-2.84755
Gli3	0.027721	0	-10
Glis1	0.044188	0.062157	0.492263
Glis2	0.025952	0.0216963	-0.258395
Glrp1	0.10345	0.0809213	-0.354346
Gls2	0.0481024	0.0709528	0.56075
Glyctk	0.0461264	0.0322513	-0.516236
Gm6710	0.0425507	0.0299057	-0.508761
Gmcl1	0.0754094	0.114932	0.607962
Gmeb1	0.0319742	0.0164188	-0.961556
Gmeb2	0.0406687	0.0252146	-0.68966
Gpank1	0.0247287	0.0199371	-0.310728
Gpkow	0.0496644	0.0340104	-0.546236
Gsc	0.101004	0.116691	0.208283
Gsc2	0.141522	0.239246	0.757467
Gsx1	0.0530519	0.0527748	-0.00755589
Gsx2	0.0572675	0.0392879	-0.543631
Gtf2a1	0.0275516	0.00996857	-1.46668
Gtf2a1l	0.0388809	0.00820941	-2.24371
Gtf2b	0.0483659	0.00469109	-3.36599
Gtf2e1	0.0204943	0	-10
Gtf2e2	0.0303181	0	-10
Gtf2f1	0.0594693	0.000586386	-6.66415
Gtf2f2	0.0268741	0.0299057	0.154204
Gtf2h1	0.0385986	0.0469109	0.281375
Gtf2h2	0.0245781	0.0293193	0.254476
Gtf2h3	0.0466533	0.00469109	-3.31398
Gtf2h4	0.0600527	0.0252146	-1.25197
Gtf2i	0.0272505	0.00645025	-2.07886
Gtf2ird1	0.0441315	0.00469109	-3.23381
Gtf3a	0.0523179	0.0117277	-2.15738
Gtf3c1	0.0279468	0.00175916	-3.98973
Gtf3c2	0.061069	0.0170052	-1.84446
Gtf3c4	0.0362085	0.0457381	0.337068
Gzf1	0.0383916	0.0205235	-0.903512
H2bfm	0.0277398	0.0199371	-0.476499
Hand1	0.0752964	0.0299057	-1.33216
Hand2	0.121348	0.0603978	-1.00658
Hbp1	0.029283	0.00117277	-4.64207
Hcfc1	0.0336115	0.00469109	-2.84096
Hcls1	0.0431341	0.00410471	-3.39348
Hdac1	0.0742614	0.00762302	-3.28418
Hdac10	0.0314096	0.00820941	-1.93585
Hdac11	0.0283985	0.000586386	-5.59782
Hdac2	0.0274763	0.0240418	-0.192642
Hdac3	0.0448278	0.00645025	-2.79697
Hdac5	0.0563265	0.0990993	0.815062
Hdac6	0.0236748	0.00703664	-1.75039
Hdac7	0.0323317	0.010555	-1.61503
Hdac8	0.0314472	0.00938218	-1.74494
Hdac9	0.0383163	0.0668481	0.802927
Hdgfl2	0.0478201	0.051602	0.10981
Hdx	0.0162035	0.0164188	0.0190443
Helz	0.0229032	0.0087958	-1.38066
Hes1	0.0805659	0.0345968	-1.21953
Hes2	0.100006	0.0662617	-0.593845
Hes3	0.0500408	0.0240418	-1.05756
Hes5	0.0947933	0.0938218	-0.0148621
Hes6	0.0373189	0.0287329	-0.3772
Hes7	0.07524	0.0428062	-0.813679
Hesx1	0.0618406	0.015246	-2.02012
Hey1	0.0206637	0.133696	2.69379
Hey2	0.0702905	0.033424	-1.07244
Heyl	0.058359	0.0410471	-0.507676
Hhex	0.0870774	0.0527748	-0.72245
Hic1	0.0950945	0.0779894	-0.286083
Hic2	0.0414027	0.00703664	-2.55677
Hif1a	0.0233361	0.0990993	2.08631
Hif1an	0.0289442	0.00351832	-3.04032
Hif3a	0.0401794	0.0422198	0.0714634
Hils1	0.0281915	0.00645025	-2.12783
Hipk2	0.0513393	0.0087958	-2.54518
Hira	0.0185748	0.0123141	-0.59303
Hivep1	0.0343454	0.0732983	1.09366
Hivep2	0.0281727	0.0433926	0.623154
Hivep3	0.0425319	0.109068	1.35861
Hlf	0.0569099	0.0545339	-0.0615248
Hltf	0.0270435	0.0111413	-1.27936
Hlx	0.0575309	0.0674344	0.229148
Hmbox1	0.0750142	0.0463245	-0.695386
Hmg20a	0.021567	0.00703664	-1.61587
Hmg20b	0.0697635	0.0521884	-0.418744
Hmga1	0.0955838	0.0345968	-1.46613
Hmga2	0.081488	0.0340104	-1.26061
Hmgb2	0.038448	0.00410471	-3.22756
Hmgb3	0.0294712	0.000586386	-5.65131
Hmgb4	0.0539552	0.0873716	0.695401
Hmgcs1	0.0212847	0.00175916	-3.59686
Hmgn2	0.0771784	0.077403	0.00419287
Hmgn5	0.0193652	0.0216963	0.163985
Hmgxb3	0.0306756	0.100272	1.70876
Hmgxb4	0.0291324	0.00234555	-3.63463
Hmx1	0.153604	0.0867852	-0.823695
Hmx2	0.0626498	0.077403	0.30508
Hmx3	0.115909	0.185885	0.681417
Hnf1a	0.05898	0.0193508	-1.60784
Hnf1b	0.0955838	0.033424	-1.51588
Hnf4a	0.0461264	0.0521884	0.178137
Hnf4g	0.017088	0.00527748	-1.69506
Hnrnpab	0.115777	0.0486701	-1.25024
Hnrnpd	0.0232608	0.00117277	-4.3099
Hnrnpr	0.0744308	0.103204	0.471528
Homez	0.0143027	0.00410471	-1.80094
Hopx	0.102227	0.087958	-0.21689
Hoxa1	0.0209836	0.00527748	-1.99134
Hoxa10	0.0487234	0.0861988	0.823052
Hoxa11	0.0896368	0.117277	0.38776
Hoxa11os	0.0239383	0.025801	0.108107
Hoxa13	0.0363779	0.0914763	1.33034
Hoxa2	0.0566276	0.0211099	-1.42358
Hoxa3	0.0151308	0.0287329	0.925217
Hoxa4	0.0758798	0.130178	0.778695
Hoxa5	0.0510194	0.0844396	0.726874
Hoxa6	0.0471991	0.00996857	-2.2433
Hoxa7	0.0848379	0.0586386	-0.532857
Hoxa9	0.0594129	0.0510156	-0.219836
Hoxb1	0.0796061	0.0316649	-1.33
Hoxb13	0.0457123	0.00469109	-3.28459
Hoxb2	0.0489681	0.136042	1.47413
Hoxb3	0.0912741	0.0756439	-0.270983
Hoxb4	0.0769902	0.0750575	-0.036679
Hoxb5	0.046785	0.0527748	0.173801
Hoxb6	0.143272	0.116105	-0.303334
Hoxb7	0.0779123	0.0645025	-0.272497
Hoxb8	0.0951133	0.0146597	-2.69779
Hoxb9	0.0338373	0.0510156	0.592325
Hoxc10	0.0507559	0.0627434	0.305886
Hoxc11	0.0440374	0.0199371	-1.14327
Hoxc12	0.0672606	0.0557067	-0.27191
Hoxc13	0.0671665	0.0369423	-0.862465
Hoxc4	0.0384292	0.0252146	-0.607944
Hoxc5	0.0559313	0.0246282	-1.18334
Hoxc6	0.0547457	0.015246	-1.84431
Hoxc8	0.0728687	0.0861988	0.242368
Hoxc9	0.0418544	0.0205235	-1.0281
Hoxd1	0.0761433	0.043979	-0.791903
Hoxd10	0.0292265	0.0234555	-0.317355
Hoxd11	0.11653	0.200544	0.783222
Hoxd12	0.0490434	0.0240418	-1.02851
Hoxd13	0.087322	0.0809213	-0.109826
Hoxd3	0.0532966	0.0756439	0.50518
Hoxd4	0.0687661	0.0797486	0.213761
Hoxd8	0.0643435	0.00996857	-2.69034
Hoxd9	0.0946993	0.0551203	-0.780769
Hr	0.0410828	0.0263874	-0.638685
Hsbp1	0.0655104	0.0381151	-0.78136
Hsf1	0.021153	0.0087958	-1.26598
Hsf2	0.0268741	0.00938218	-1.51822
Hsf2bp	0.0191393	0.0211099	0.14138
Hsf4	0.05627	0.0193508	-1.53998
Hspb9	0.0586036	0.0691936	0.239649
Htatip2	0.0383728	0.00820941	-2.22473
Htatsf1	0.0344583	0.00175916	-4.29189
Htr5a	0.0592435	0.0428062	-0.468836
Huwe1	0.0149238	0.00117277	-3.66962
Id1	0.0512829	0.0369423	-0.473202
Id2	0.0501349	0.0310785	-0.689899
Id3	0.0751082	0.0715391	-0.0702384
Id4	0.0444514	0.0129005	-1.7848
Ifi204	0.0289631	0.00762302	-1.92578
Ifnar2	0.039916	0.0211099	-0.919045
Ighmbp2	0.0511323	0.00586386	-3.12431
Ikbkb	0.0621417	0.191748	1.62558
Ikbkg	0.0399536	0.0304921	-0.38989
Ikzf1	0.041158	0.0469109	0.188749
Ikzf2	0.0383539	0.018178	-1.07718
Ikzf3	0.0356628	0.010555	-1.7565
Il31ra	0.0488928	0.0521884	0.0941065
Ilf3	0.0426448	0.025801	-0.724942
Ing1	0.0293395	0.00293193	-3.32292
Ing2	0.0691613	0.0404607	-0.773445
Ing3	0.0343642	0.00527748	-2.70299
Ing4	0.0255003	0.00351832	-2.85756
Insm1	0.119616	0.16067	0.425687
Insm2	0.130155	0.107309	-0.278464
Ints12	0.0243711	0.00410471	-2.56982
Invs	0.0367167	0.0404607	0.140085
Irf1	0.0187065	0.010555	-0.825618
Irf2	0.0277398	0.00175916	-3.979
Irf2bp1	0.0461075	0.0187644	-1.29701
Irf3	0.0736403	0.0609842	-0.272061
Irf4	0.0270058	0.0316649	0.229611
Irf5	0.0407252	0.0316649	-0.363039
Irf6	0.0387115	0.0281465	-0.459805
Irf7	0.0377329	0.0861988	1.19184
Irf8	0.0607114	0.0545339	-0.154813
Irf9	0.0396148	0.00351832	-3.49308
Irx1	0.0386362	0.0797486	1.0455
Irx2	0.135613	0.130764	-0.0525243
Irx3	0.0557243	0.0656753	0.237045
Irx4	0.0427953	0.0979265	1.19425
Irx5	0.0766326	0.0885444	0.208442
Irx6	0.0210589	0.00175916	-3.58147
Isl1	0.0309203	0.0357696	0.210179
Isl2	0.170052	0.202303	0.250543
Isx	0.0377894	0.0111413	-1.76206
Ivns1abp	0.0219246	0.00469109	-2.22456
Jazf1	0.0530331	0.117864	1.15215
Jdp2	0.0524309	0.0351832	-0.57553
Jmy	0.0577756	0.0557067	-0.0526086
Jun	0.116191	0.0609842	-0.929991
Junb	0.0670347	0.0375287	-0.836913
Jund	0.0735651	0.0193508	-1.92663
Kank1	0.0360768	0.0146597	-1.29922
Kank2	0.0578885	0.0457381	-0.339879
Kat2a	0.0823161	0.0299057	-1.46075
Kat2b	0.0370178	0.0445654	0.267705
Kat5	0.0523932	0.0322513	-0.700025
Kat6a	0.0288878	0.0269738	-0.0989022
Kat6b	0.0449784	0.0175916	-1.35435
Kat7	0.0888088	0.0164188	-2.43535
Kdm2a	0.0398219	0.00469109	-3.08557
Kdm2b	0.0416473	0.0328376	-0.342874
Kdm4a	0.0313531	0.00645025	-2.28118
Kdm4b	0.0564018	0.0908899	0.68838
Kdm4c	0.0354746	0.0087958	-2.0119
Kdm5a	0.0152625	0.00469109	-1.702
Kdm5b	0.0427765	0.0199371	-1.10136
Kdm5c	0.051584	0.0410471	-0.329645
Kdm5d	0.0288878	0.0627434	1.119
Keap1	0.0303369	0.0815077	1.42586
Khdrbs1	0.0728687	0.0269738	-1.43374
Kidins220	0.054708	0.0445654	-0.295829
Klf1	0.0756728	0.0691936	-0.129137
Klf10	0.0380528	0.0111413	-1.77208
Klf11	0.0688226	0.085026	0.305023
Klf12	0.0296217	0.0791622	1.41815
Klf13	0.155072	0.249214	0.684449
Klf15	0.029697	0.00410471	-2.85497
Klf16	0.116981	0.119036	0.0251239
Klf2	0.0709115	0.0205235	-1.78874
Klf3	0.0266106	0.00996857	-1.41654
Klf4	0.0698012	0.0404607	-0.786731
Klf5	0.0262154	0.00351832	-2.89746
Klf6	0.0280221	0.00645025	-2.11914
Klf7	0.0405935	0.0416334	0.0364954
Klf9	0.0617841	0.0117277	-2.39731
Klhl29	0.0284173	0.00820941	-1.79142
Kmt2a	0.0483471	0.0281465	-0.78047
Kmt2b	0.057004	0.0603978	0.0834334
Kmt2c	0.018029	0.00175916	-3.35736
Kmt2e	0.0140205	0.0433926	1.62992
Krr1	0.0673358	0.0562931	-0.258416
L3mbtl2	0.0681074	0.010555	-2.68989
Lbh	0.0487423	0.0263874	-0.885325
Lbx1	0.067844	0.0574659	-0.239515
Lbx2	0.0809611	0.0469109	-0.787305
Lcor	0.030111	0.018178	-0.728101
Lcorl	0.0249357	0.010555	-1.24029
Ldb1	0.0497397	0.0117277	-2.08447
Ldb2	0.0202497	0.00762302	-1.40946
Lef1	0.0508312	0.0410471	-0.308436
Lhx1	0.069199	0.0668481	-0.0498647
Lhx2	0.0695942	0.0445654	-0.643043
Lhx3	0.181984	0.112	-0.700313
Lhx4	0.043661	0.0474973	0.1215
Lhx5	0.0932878	0.0838533	-0.153821
Lhx6	0.0674111	0.0979265	0.538713
Lhx8	0.0865316	0.126073	0.542961
Lhx9	0.0736403	0.0785758	0.0935886
Limd1	0.0777994	0.0187644	-2.05176
Lin28a	0.086701	0.0175916	-2.30116
Lmo1	0.0683333	0.100272	0.55326
Lmo2	0.0406876	0.0140733	-1.53163
Lmo4	0.0320683	0.0129005	-1.31372
Lmx1a	0.0613324	0.0521884	-0.232921
Lmx1b	0.0893922	0.218722	1.29088
Lrrc6	0.0286243	0.00234555	-3.60925
Lrrc63	0.0425695	0.00586386	-2.8599
Lrrk1	0.0283797	0.00938218	-1.59686
Lsm11	0.0705916	0.00703664	-3.32654
Lsm4	0.0517534	0.00293193	-4.14173
Lyl1	0.0314096	0.077403	1.30118
Maf	0.122778	0.112586	-0.12502
Mafa	0.1253	0.15422	0.299605
Mafb	0.0667713	0.0469109	-0.509303
Maff	0.0848943	0.0897171	0.079715
Mafg	0.0861552	0.0252146	-1.77268
Mafk	0.0420614	0.0111413	-1.91657
Maged1	0.0459946	0.0134869	-1.76991
Maml1	0.0373942	0.00938218	-1.99482
Map3k12	0.0297911	0.114345	1.94044
Map3k7cl	0.0422496	0.112	1.40649
Mapk1	0.032934	0.107309	1.70412
Mapk3	0.0512264	0.0387015	-0.404498
Mapk8	0.0219811	0.0158324	-0.473378
Mapk8ip1	0.0626498	0.00938218	-2.73931
Max	0.0277774	0.00117277	-4.56592
Maz	0.0911612	0.0293193	-1.63657
Mbd2	0.0449784	0.0293193	-0.61738
Mbd3	0.0248416	0.00586386	-2.08284
Mbd3l1	0.0123455	0.0140733	0.188969
Mcm2	0.0434164	0.0170052	-1.35226
Mcm3	0.0167493	0	-10
Mcm4	0.0352864	0.00351832	-3.32615
Mcm5	0.0124584	0	-10
Mcm6	0.040744	0.010555	-1.94867
Mcm7	0.0137382	0	-10
Mcm8	0.0334985	0.0216963	-0.626649
Mecom	0.0353805	0.0316649	-0.160071
Mecp2	0.0351735	0.0140733	-1.32153
Med1	0.054708	0.0228691	-1.25835
Med12	0.0415532	0.00820941	-2.33961
Med15	0.0345901	0.00175916	-4.2974
Med16	0.0521674	0.00234555	-4.47515
Med17	0.0221693	0.0199371	-0.153102
Med21	0.0266483	0.018178	-0.55185
Med24	0.0296594	0.036356	0.293703
Med26	0.0267236	0.00117277	-4.51012
Med30	0.0744119	0.0463245	-0.683758
Med31	0.035117	0.00586386	-2.58225
Med4	0.0261213	0.00117277	-4.47723
Med7	0.0176338	0.00938218	-0.910346
Med8	0.0425319	0.010555	-2.01062
Mef2a	0.0510382	0.0299057	-0.771157
Mef2b	0.0845744	0.0609842	-0.471786
Mef2c	0.0273258	0.0310785	0.185653
Mef2d	0.0464463	0.0381151	-0.2852
Meis1	0.0557807	0.0422198	-0.401846
Meis2	0.107384	0.126659	0.238182
Meis3	0.0641177	0.104377	0.703006
Men1	0.0347971	0.0087958	-1.98408
Meox1	0.0471426	0.0410471	-0.199753
Meox2	0.0918011	0.0603978	-0.604015
Mga	0.0278715	0.00820941	-1.76344
Mib2	0.0459946	0.0269738	-0.769908
Mid1	0.0570793	0.0392879	-0.538882
Mitf	0.0169563	0.0521884	1.62191
Mixl1	0.0702905	0.0357696	-0.974596
Mkl1	0.0325011	0.00645025	-2.33306
Mllt1	0.0403488	0.0504292	0.321734
Mllt10	0.0306756	0.0340104	0.148884
Mllt3	0.0431905	0.0457381	0.0826826
Mllt6	0.0184054	0.00527748	-1.80221
Mlx	0.0586601	0.0744711	0.344301
Mlxipl	0.0370554	0.0727119	0.972508
Mms19	0.00978609	0	-10
Mnat1	0.0156201	0.0134869	-0.211847
Mnt	0.0981808	0.0369423	-1.41017
Mnx1	0.0906343	0.0627434	-0.530594
Mphosph8	0.0383539	0.00293193	-3.70945
Mpl	0.0669594	0.0422198	-0.665367
Mri1	0.151835	0.170052	0.163472
Msc	0.0857789	0.0498428	-0.783235
Msl3	0.0108964	0.00703664	-0.630898
Msrb2	0.0552726	0.0791622	0.518247
Msx1	0.0592059	0.0375287	-0.657744
Msx2	0.107252	0.151874	0.501874
Msx3	0.0641177	0.0469109	-0.450799
Mta1	0.0436234	0.0404607	-0.108582
Mta2	0.0374506	0.00410471	-3.18964
Mta3	0.0529954	0.0351832	-0.590982
Mtf1	0.053767	0.00703664	-2.93376
Mtf2	0.0162788	0.0357696	1.13574
Mtfmt	0.0639295	0.102618	0.682724
Mtpn	0.0223763	0.0357696	0.676763
Musk	0.0547645	0.0140733	-1.96028
Mxd1	0.0358886	0.0293193	-0.291674
Mxd3	0.0525438	0.0322513	-0.704165
Mxd4	0.0402171	0.0170052	-1.24183
Mxi1	0.0685779	0.0521884	-0.394015
Myb	0.0500032	0.0521884	0.0617097
Mybbp1a	0.0327834	0.0175916	-0.89808
Mybl1	0.0437551	0.0205235	-1.09217
Mybl2	0.0491186	0.00820941	-2.58092
Myc	0.0742237	0.0416334	-0.834138
Mycbp	0.100025	0.0562931	-0.829333
Mycl	0.0648705	0.0744711	0.199118
Mycn	0.124058	0.0703664	-0.818051
Mycs	0.076802	0.0369423	-1.05587
Myef2	0.0122891	0.00175916	-2.80442
Myf5	0.0868704	0.191162	1.13786
Myf6	0.0411204	0.0568795	0.468054
Mynn	0.0215482	0.0263874	0.29228
Myocd	0.0293583	0.0158324	-0.890884
Myod1	0.0708739	0.102031	0.525685
Myog	0.0366414	0.0867852	1.24397
Myt1	0.041478	0.0838533	1.01552
Myt1l	0.0195157	0.0222827	0.191286
Mzf1	0.033555	0.0545339	0.700627
NONTARGETING	18.472	28.9059	0.646026
Naa15	0.0262343	0	-10
Nab1	0.0592247	0.0351832	-0.751312
Nab2	0.0838593	0.136628	0.704211
Naca	0.0762939	0.00469109	-4.02357
Nat8f3	0.0286808	0.0193508	-0.567694
Ncoa1	0.0405935	0.036356	-0.159055
Ncoa2	0.017502	0.010555	-0.729603
Ncoa3	0.0226774	0	-10
Ncoa4	0.037827	0.025801	-0.551989
Ncoa5	0.0460511	0.0463245	0.00854114
Ncoa6	0.0357192	0.00938218	-1.92871
Ncor1	0.0612948	0.0826805	0.431782
Ncor2	0.0613513	0.0756439	0.30213
Ndn	0.130814	0.0650889	-1.00703
Nedd8	0.0418355	0	-10
Nelfa	0.0687473	0.0158324	-2.11842
Nelfb	0.034496	0.010555	-1.70851
Nelfcd	0.0486482	0.00645025	-2.91496
Neurod1	0.0680886	0.13311	0.967131
Neurod2	0.0466909	0.0281465	-0.730185
Neurod4	0.0289819	0.0539476	0.896406
Neurod6	0.0293018	0.0134869	-1.11943
Neurog1	0.0779312	0.103204	0.405227
Neurog2	0.080867	0.0633297	-0.352668
Neurog3	0.0445644	0.0316649	-0.493007
Nfat5	0.0336491	0.0498428	0.566819
Nfatc1	0.0520545	0.0234555	-1.1501
Nfatc2	0.0501914	0.0498428	-0.0100524
Nfatc2ip	0.0899756	0.0562931	-0.676575
Nfatc3	0.0334421	0.0392879	0.23242
Nfatc4	0.0809423	0.138974	0.779846
Nfe2	0.0396148	0.0175916	-1.17116
Nfe2l1	0.0985572	0.0768166	-0.359543
Nfe2l2	0.0210213	0.0087958	-1.25696
Nfe2l3	0.0366226	0.00762302	-2.2643
Nfia	0.0138134	0.0111413	-0.31015
Nfib	0.0462769	0.0785758	0.763792
Nfic	0.0665454	0.0533612	-0.318549
Nfil3	0.0492692	0.0175916	-1.4858
Nfix	0.0278904	0.108481	1.95961
Nfkb1	0.0647576	0.033424	-0.954163
Nfkb2	0.0443762	0.0175916	-1.3349
Nfkbib	0.0828995	0.0762302	-0.121
Nfkbie	0.0633461	0.043979	-0.526442
Nfkbil1	0.0525626	0.0240418	-1.12849
Nfkbiz	0.0206637	0.00703664	-1.55414
Nfx1	0.0236184	0.0416334	0.817834
Nfxl1	0.0179725	0.00293193	-2.61587
Nfya	0.0206637	0.00469109	-2.1391
Nfyb	0.0322753	0.00996857	-1.69497
Nfyc	0.0309956	0.00586386	-2.40214
Nhlh1	0.0992724	0.0897171	-0.146009
Nhlh2	0.0740544	0.0738847	-0.00330922
Nifk	0.0341384	0.000586386	-5.8634
Nkd2	0.0492316	0.015246	-1.69115
Nkrf	0.0459946	0.0246282	-0.901152
Nkx1-1	0.0588295	0.0510156	-0.2056
Nkx1-2	0.0905025	0.010555	-3.10004
Nkx2-1	0.0746566	0.0856124	0.197551
Nkx2-2	0.0416097	0.0580523	0.480432
Nkx2-3	0.0407064	0.162429	1.99648
Nkx2-4	0.153849	0.138387	-0.152801
Nkx2-5	0.0922151	0.0838533	-0.137136
Nkx2-6	0.0522803	0.0463245	-0.174491
Nkx2-9	0.0622734	0.0193508	-1.68623
Nkx3-1	0.0429459	0.0216963	-0.985071
Nkx3-2	0.0890911	0.0580523	-0.617929
Nkx6-1	0.10249	0.0574659	-0.834713
Nkx6-2	0.0745625	0.0815077	0.128487
Nkx6-3	0.0596387	0.0533612	-0.160459
Nmi	0.0248604	0.00117277	-4.40586
Nobox	0.0334233	0.0234555	-0.510929
Nop2	0.0500032	0.00645025	-2.95459
Notch1	0.042306	0.00527748	-3.00294
Notch2	0.0640801	0.0387015	-0.727486
Notch3	0.0288313	0.0252146	-0.193377
Notch4	0.0452983	0.0146597	-1.62761
Npas1	0.0566652	0.0732983	0.371316
Npas2	0.0451289	0.0410471	-0.136774
Npas3	0.0680886	0.157152	1.20667
Nptxr	0.110884	0.150115	0.437017
Nr0b1	0.0385798	0.010555	-1.86992
Nr0b2	0.0645882	0.0820941	0.346008
Nr1d1	0.0424378	0.0861988	1.02232
Nr1d2	0.0300546	0.00175916	-4.09463
Nr1h2	0.0249545	0.0234555	-0.0893782
Nr1h3	0.0427953	0.0263874	-0.697605
Nr1h4	0.0612383	0.0228691	-1.42104
Nr1i2	0.0591494	0.0140733	-2.07141
Nr1i3	0.0407628	0.0228691	-0.833857
Nr2c1	0.0585095	0.0263874	-1.14882
Nr2c2	0.0419485	0.0357696	-0.229885
Nr2e1	0.0514711	0.0310785	-0.727846
Nr2e3	0.0506995	0.0246282	-1.04166
Nr2f1	0.0848379	0.0504292	-0.750448
Nr2f2	0.0863999	0.0545339	-0.663875
Nr2f6	0.176244	0.131937	-0.417723
Nr3c1	0.0426636	0.0299057	-0.512585
Nr3c2	0.0270999	0.0134869	-1.00673
Nr4a1	0.062104	0.043979	-0.497873
Nr4a2	0.0511135	0.172398	1.75396
Nr4a3	0.0280974	0.0228691	-0.297037
Nr5a1	0.0677687	0.059225	-0.194412
Nr5a2	0.0598269	0.0574659	-0.0580887
Nr6a1	0.0526943	0.0422198	-0.319727
Nrarp	0.0834452	0.147183	0.818709
Nrbf2	0.0361144	0.0463245	0.359201
Nrf1	0.0337997	0	-10
Nrip1	0.0324258	0.0187644	-0.789148
Nrip2	0.0524685	0.0691936	0.399187
Nrl	0.0325952	0.0158324	-1.04178
Nsd1	0.043868	0.0908899	1.05095
Nudt12	0.0351735	0.0691936	0.976151
Nupr1	0.0198168	0.00645025	-1.6193
Obox1	0.014905	0.00351832	-2.08284
Obox3	0.0247475	0.00351832	-2.81433
Obox5	0.0190829	0.000586386	-5.02428
Olig1	0.0749012	0.0340104	-1.13901
Olig2	0.104335	0.059225	-0.816941
Onecut1	0.0409134	0.0216963	-0.915124
Onecut3	0.0591682	0.0433926	-0.447373
Orc2	0.0257826	0.0240418	-0.100849
Osgin1	0.0527884	0.0357696	-0.561489
Ostf1	0.0870962	0.0433926	-1.00516
Otp	0.0792673	0.140733	0.82816
Otud4	0.0205508	0.00996857	-1.04374
Otx1	0.0460134	0.010555	-2.12413
Otx2	0.033141	0.010555	-1.6507
Ovol1	0.0239006	0.00527748	-2.17913
Ovol2	0.0514523	0.0703664	0.451652
Papola	0.0303933	0.00293193	-3.37383
Papolb	0.0364908	0.0199371	-0.872075
Papolg	0.0272693	0.0252146	-0.113018
Pard3b	0.0441315	0.00175916	-4.64885
Patz1	0.0666772	0.00938218	-2.8292
Pawr	0.134785	0.751747	2.47959
Pax1	0.0295465	0.043979	0.573829
Pax2	0.0556678	0.0164188	-1.76149
Pax3	0.0264036	0.0891307	1.75519
Pax4	0.0193652	0.0111413	-0.797541
Pax5	0.0506807	0.0129005	-1.97401
Pax6	0.0339878	0.0287329	-0.242314
Pax7	0.0503795	0.0345968	-0.5422
Pax8	0.0423248	0.00762302	-2.47307
Pax9	0.0678816	0.0510156	-0.412081
Paxbp1	0.0379399	0.0269738	-0.492159
Pbrm1	0.0208143	0.0310785	0.578344
Pbx1	0.0693119	0.0170052	-2.02713
Pbx2	0.040123	0.0146597	-1.45258
Pbx3	0.0496456	0.0281465	-0.818708
Pbx4	0.0687097	0.00410471	-4.06516
Pbxip1	0.0525814	0.130764	1.31434
Pcbd1	0.0902202	0.0686072	-0.395091
Pcdh1	0.0346653	0.025801	-0.426067
Pcgf2	0.0538423	0.0134869	-1.99718
Pcgf6	0.0561571	0.025801	-1.12204
Pdcd11	0.0610878	0.00820941	-2.89553
Pdcd7	0.127012	0.059225	-1.10069
Pdlim1	0.0557995	0.0815077	0.546683
Pdlim4	0.0251804	0.00117277	-4.4243
Pds5b	0.0453359	0.00410471	-3.4653
Pdx1	0.0862493	0.144251	0.741997
Peg3	0.0305251	0.00762302	-2.00156
Per1	0.0845744	0.125487	0.569241
Per2	0.0449596	0.00293193	-3.9387
Per3	0.0462957	0.0293193	-0.659028
Pfdn1	0.0275328	0.00762302	-1.85272
Pgbd1	0.0369049	0.00762302	-2.27538
Pgr	0.0838593	0.0498428	-0.750584
Phf1	0.0213036	0.00586386	-1.86117
Phf10	0.0380528	0.0603978	0.666492
Phf12	0.0178408	0.0199371	0.160278
Phf13	0.0468791	0.0222827	-1.07302
Phf14	0.029904	0.0199371	-0.584882
Phf2	0.038448	0.104377	1.44082
Phf20	0.0536541	0.0246282	-1.12338
Phf21a	0.040537	0.0498428	0.298147
Phf21b	0.0414592	0.0117277	-1.82177
Phf23	0.0492316	0.0228691	-1.10619
Phf5a	0.10298	0.00117277	-6.45629
Phf7	0.0344772	0.00351832	-3.29268
Phf8	0.0388056	0.00469109	-3.04827
Phox2a	0.0885829	0.0715391	-0.308296
Phox2b	0.108532	0.0463245	-1.22827
Phtf1	0.0329151	0.0932354	1.50213
Pias1	0.0251239	0.00175916	-3.8361
Pias2	0.011668	0.00410471	-1.50721
Pias4	0.0490622	0.0140733	-1.80165
Pir	0.045957	0.0897171	0.965099
Pitx1	0.10872	0.0715391	-0.603809
Pitx2	0.0442068	0.0316649	-0.481385
Pitx3	0.0980303	0.106722	0.122563
Pknox1	0.0612195	0.00996857	-2.61853
Pknox2	0.0191958	0.0216963	0.176659
Pla2g6	0.0528261	0.018178	-1.53906
Plagl1	0.013343	0.00234555	-2.50808
Plagl2	0.0589612	0.0768166	0.381653
Plrg1	0.0671853	0.0521884	-0.364416
Pmfbp1	0.0221316	0.0158324	-0.483226
Pml	0.025425	0.0199371	-0.35079
Pms1	0.0197416	0.0129005	-0.613809
Pogk	0.0395772	0.0392879	-0.0105852
Polr1a	0.0200427	0	-10
Polr1b	0.0451101	0.0199371	-1.17799
Polr1c	0.0773666	0.00527748	-3.87379
Polr1d	0.0341572	0.0164188	-1.05684
Polr2a	0.0464651	0.0275602	-0.753563
Polr2b	0.0172762	0.00938218	-0.880792
Polr2c	0.0479707	0.00293193	-4.03223
Polr2d	0.04543	0.0087958	-2.36876
Polr2e	0.058152	0.0263874	-1.13998
Polr2f	0.0526755	0.015246	-1.7887
Polr2g	0.0211154	0.0263874	0.321555
Polr2h	0.0310708	0.00820941	-1.92021
Polr2i	0.0535224	0.00117277	-5.51215
Polr2j	0.0328963	0	-10
Polr2k	0.0260461	0.00117277	-4.47307
Polr2l	0.0611254	0.00996857	-2.61631
Polr3b	0.0359262	0.000586386	-5.93704
Polr3d	0.0529202	0.00586386	-3.17389
Polr3e	0.0298664	0.010555	-1.5006
Polr3f	0.0539929	0.00175916	-4.93981
Polr3h	0.0363779	0.00469109	-2.95507
Polrmt	0.0559877	0.00586386	-3.25519
Pou1f1	0.0533907	0.033424	-0.675702
Pou2af1	0.088677	0.0539476	-0.717003
Pou2f1	0.0372812	0.00175916	-4.40549
Pou2f2	0.0923468	0.111413	0.270789
Pou2f3	0.0899191	0.0445654	-1.0127
Pou3f1	0.095245	0.127246	0.417903
Pou3f2	0.12227	0.0973402	-0.32896
Pou3f3	0.0854401	0.0750575	-0.186918
Pou3f4	0.0514334	0.108481	1.07667
Pou4f1	0.173854	0.168293	-0.0468991
Pou4f2	0.0798884	0.0369423	-1.11271
Pou4f3	0.0728311	0.0299057	-1.28413
Pou5f1	0.062424	0.0287329	-1.11939
Pou5f2	0.0290948	0.00410471	-2.82541
Pou6f1	0.0282856	0.00410471	-2.78472
Pou6f2	0.047726	0.0316649	-0.591893
Ppara	0.0421555	0.0123141	-1.77541
Ppard	0.0815445	0.0533612	-0.611797
Pparg	0.0468791	0.0428062	-0.131126
Ppargc1a	0.0350982	0.0187644	-0.903401
Ppargc1b	0.036679	0.0158324	-1.21207
Ppp1r10	0.047519	0.0158324	-1.58562
Ppp1r12b	0.0440939	0.0838533	0.927289
Ppp1r12c	0.0803965	0.0345968	-1.21649
Ppp1r13b	0.0459382	0.0574659	0.323012
Ppp1r16b	0.0274199	0.00410471	-2.73987
Ppp1r1b	0.043981	0.00293193	-3.90696
Ppp1r27	0.0392573	0.0205235	-0.935682
Ppp2r1a	0.0715137	0.010555	-2.7603
Ppp3cb	0.0376012	0.0123141	-1.61046
Ppp4r1l-ps	0.0311649	0.0351832	0.174962
Ppp5c	0.0190641	0.0686072	1.84751
Pqbp1	0.048874	0.00175916	-4.79611
Prdm1	0.0300546	0.00586386	-2.35766
Prdm16	0.115833	0.144251	0.31653
Prdm5	0.0410639	0.0216963	-0.920423
Preb	0.0501725	0.00351832	-3.83394
Prkar1a	0.0232608	0.236314	3.34473
Prop1	0.0370554	0.0140733	-1.39673
Prox1	0.0568911	0.0129005	-2.14077
Prr3	0.0569852	0.0433926	-0.393137
Prrx1	0.065134	0.0117277	-2.47349
Prrx2	0.133486	0.13956	0.0641963
Prrxl1	0.0529202	0.085026	0.684087
Prss35	0.0375824	0.062157	0.725861
Psmc3	0.0423813	0.010555	-2.00551
Psmc5	0.0206261	0	-10
Psmd10	0.0347594	0.0164188	-1.08205
Psmd9	0.0361897	0.0351832	-0.0406937
Ptf1a	0.0971834	0.338345	1.79971
Ptges2	0.0792297	0.0375287	-1.07805
Ptma	0.0346277	0.00117277	-4.88393
Pura	0.0507559	0.0293193	-0.791725
Purb	0.09118	0.0832669	-0.130975
Pwp1	0.05627	0.0826805	0.55518
Pygo1	0.0223575	0.00938218	-1.25276
Pygo2	0.0258014	0.0175916	-0.552563
Rab11a	0.031466	0.0299057	-0.073375
Rab11b	0.0446961	0.0287329	-0.637443
Rab15	0.0566088	0.0187644	-1.59303
Rab18	0.0203626	0.000586386	-5.11793
Rab1b	0.1033	0.0404607	-1.35224
Rab25	0.0412521	0.00293193	-3.81455
Rab2a	0.0239006	0.0398743	0.738409
Rab8a	0.0167869	0	-10
Rab8b	0.0280033	0.018178	-0.623404
Rabl3	0.0276269	0.0117277	-1.23615
Rai1	0.0525061	0.0322513	-0.703131
Rai14	0.0361333	0.0375287	0.0546682
Ralgapa1	0.0388621	0.0252146	-0.624103
Rara	0.0234113	0.0609842	1.38123
Rarb	0.0765573	0.108481	0.502836
Rarg	0.0306568	0.0187644	-0.708212
Rassf7	0.0345148	0.00820941	-2.07186
Rax	0.0513393	0.0228691	-1.16667
Rb1	0.0329528	0.0310785	-0.0844841
Rbak	0.0291701	0.00293193	-3.31457
Rbbp7	0.0653222	0.00175916	-5.21461
Rbfox2	0.0182172	0.00762302	-1.25686
Rbfox3	0.024277	0.0586386	1.27226
Rbl1	0.0974281	0.0492565	-0.984024
Rbl2	0.0219999	0.00410471	-2.42215
Rbm14	0.0434352	0.0299057	-0.538443
Rbm39	0.0375259	0.0158324	-1.245
Rbmxl2	0.0803965	0.0510156	-0.656194
Rbpj	0.0321435	0.00469109	-2.77653
Rbpjl	0.0210401	0.000586386	-5.16515
Rcor1	0.0278904	0.0158324	-0.816883
Rel	0.0337244	0.0205235	-0.716513
Rela	0.0314284	0.00234555	-3.74407
Relb	0.0484035	0.043979	-0.138297
Rem2	0.0555737	0.0357696	-0.63567
Rest	0.0851202	0.033424	-1.34862
Rexo4	0.0462769	0.0381151	-0.279929
Rfc1	0.0156389	0	-10
Rfx1	0.0293206	0.0117277	-1.32199
Rfx2	0.0175397	0.129591	2.88528
Rfx3	0.0173327	0.00703664	-1.30054
Rfx4	0.01355	0.00234555	-2.53029
Rfx5	0.0339502	0.0140733	-1.27046
Rfx6	0.0352676	0.0387015	0.134048
Rfxank	0.018443	0.00586386	-1.65315
Rfxap	0.0669971	0.0949946	0.503747
Rhox13	0.115946	0.122555	0.0799691
Rhox2a	0.0817139	0.0527748	-0.630732
Rhox4b	0.0203814	0.100272	2.29859
Rhox5	0.0403864	0.575245	3.83223
Rhox6	0.0572486	0.0404607	-0.500721
Rhox9	0.0679569	0.0914763	0.428778
Ring1	0.083784	0.0562931	-0.573717
Ripk4	0.0326705	0.010555	-1.63007
Rlim	0.0367919	0.0269738	-0.447832
Rnf14	0.0337997	0.0287329	-0.234303
Rnf141	0.0480271	0.00762302	-2.65541
Rnf38	0.0382034	0.0322513	-0.244346
Rnf4	0.0289254	0.0123141	-1.23203
Rnps1	0.0416097	0.00469109	-3.14892
Rora	0.0665642	0.0498428	-0.417361
Rorb	0.0254815	0.0662617	1.37873
Rorc	0.0361521	0.0211099	-0.776158
Rps6ka4	0.0554796	0.0504292	-0.137697
Rsrc1	0.0486105	0.0486701	0.00176628
Runx1	0.0492127	0.178261	1.85689
Runx1t1	0.0205508	0.0087958	-1.22431
Runx2	0.0257638	0.0709528	1.46152
Runx3	0.0816386	0.174743	1.09791
Ruvbl1	0.040951	0.000586386	-6.1259
Ruvbl2	0.0417979	0.00351832	-3.57047
Rxra	0.0279468	0.0422198	0.595237
Rxrb	0.0970517	0.0727119	-0.416561
Rxrg	0.0526943	0.0375287	-0.489652
Rybp	0.0219999	0.00293193	-2.90757
Safb	0.0615018	0.0445654	-0.464706
Safb2	0.0359639	0.00996857	-1.85109
Sall1	0.0615206	0.0134869	-2.18951
Sall2	0.0316354	0.043979	0.475273
Sall3	0.0472367	0.0375287	-0.331913
Sall4	0.0496456	0.0175916	-1.49678
Sap18	0.0942288	0.00938218	-3.32817
Sap30	0.0827866	0.0416334	-0.991654
Sap30bp	0.049081	0.0140733	-1.80221
Sarnp	0.0348724	0.00703664	-2.30913
Satb1	0.0495515	0.0521884	0.0748004
Satb2	0.057945	0.0727119	0.327509
Scand1	0.0974845	0.0820941	-0.247895
Scap	0.0625933	0.0111413	-2.49009
Scmh1	0.0760492	0.0680208	-0.160957
Scrt1	0.0959602	0.0615706	-0.640194
Scx	0.0614077	0.0193508	-1.66603
Sebox	0.0364344	0.0539476	0.566257
Sec14l2	0.027194	0.000586386	-5.5353
Sertad1	0.0454865	0.00527748	-3.10752
Sertad2	0.0384669	0.00586386	-2.71369
Setbp1	0.0435857	0.0281465	-0.630898
Sf1	0.0406687	0.00351832	-3.53096
Sh3d19	0.0612948	0.0662617	0.11241
Sh3pxd2b	0.0513205	0.0275602	-0.896951
Shank3	0.0683709	0.0709528	0.0534764
Shox2	0.0288125	0.146597	2.34708
Shprh	0.0366602	0.150701	2.03941
Siah2	0.0586224	0.0492565	-0.25114
Sim1	0.0723794	0.0703664	-0.0406937
Sim2	0.0410451	0.0474973	0.210635
Sin3a	0.0126466	0	-10
Sin3b	0.0365849	0.0164188	-1.1559
Sirt1	0.0563453	0.134282	1.2529
Sirt2	0.0424566	0.0134869	-1.65443
Sirt3	0.0376576	0.0205235	-0.875664
Sirt4	0.0611066	0.166534	1.44641
Sirt5	0.0538047	0.0598114	0.152689
Sirt6	0.0352299	0.0357696	0.0219314
Sirt7	0.0500408	0.0345968	-0.532466
Six1	0.0559689	0.0732983	0.389154
Six2	0.0896557	0.0979265	0.127305
Six3	0.0568911	0.0639161	0.167978
Six4	0.0422872	0.0322513	-0.390866
Six5	0.0802836	0.0216963	-1.88766
Six6	0.0535977	0.114345	1.09316
Ski	0.0726805	0.0527748	-0.461721
Smad1	0.0569099	0.0351832	-0.693793
Smad2	0.0291513	0.0263874	-0.14371
Smad3	0.0626874	0.0662617	0.0799981
Smad4	0.0750894	0.0322513	-1.21925
Smad5	0.0295276	0.0527748	0.837782
Smad6	0.0526567	0.0826805	0.65093
Smad7	0.0774419	0.00703664	-3.46016
Smad9	0.0968258	0.134869	0.478093
Smarca1	0.019384	0.0686072	1.82349
Smarca2	0.0341008	0.0205235	-0.732525
Smarca4	0.0689355	0.0263874	-1.3854
Smarca5	0.0179537	0.0164188	-0.128932
Smarcb1	0.0677687	0.06978	0.0421947
Smarce1	0.026159	0	-10
Smyd1	0.0421366	0.0457381	0.118322
Snai1	0.0572675	0.0627434	0.131747
Snai2	0.0312402	0.00527748	-2.56548
Snai3	0.0274575	0.0281465	0.0357571
Snapc2	0.0771407	0.010555	-2.86957
Snapc4	0.039182	0.0269738	-0.538634
Sncaip	0.0522615	0.0486701	-0.102713
Snip1	0.110094	0.0205235	-2.42338
Snrpb	0.0405935	0.000586386	-6.11325
Sowahb	0.0622546	0.0650889	0.0642311
Sowahc	0.0592811	0.0263874	-1.16772
Sox1	0.0629133	0.0433926	-0.535915
Sox10	0.0856848	0.0428062	-1.00122
Sox11	0.0501914	0.0510156	0.0235002
Sox12	0.0977668	0.113173	0.211108
Sox13	0.0423813	0.0732983	0.790352
Sox14	0.0699706	0.0732983	0.067032
Sox15	0.0653033	0.0304921	-1.09872
Sox17	0.0613324	0.0404607	-0.60013
Sox18	0.0865881	0.0603978	-0.519672
Sox2	0.0393137	0	-10
Sox21	0.0579826	0.0287329	-1.01291
Sox3	0.0625557	0.0586386	-0.0932897
Sox30	0.0494009	0.0539476	0.127019
Sox4	0.0694812	0.077403	0.155766
Sox5	0.0564959	0.018178	-1.63595
Sox6	0.0242206	0.025801	0.0911941
Sox7	0.0799072	0.0580523	-0.460973
Sox8	0.0722477	0.137801	0.931561
Sox9	0.0656609	0.111413	0.762817
Sp1	0.0528073	0.010555	-2.32282
Sp2	0.0396337	0.00938218	-2.07873
Sp3	0.024804	0.0134869	-0.879014
Sp4	0.0291324	0.0422198	0.535294
Sp5	0.0644376	0.0856124	0.409916
Sp6	0.0939653	0.0269738	-1.80057
Sp7	0.086701	0.106136	0.291793
Spdef	0.0370178	0.0222827	-0.732295
Spen	0.117264	0.0668481	-0.810799
Spi1	0.0475002	0.0926491	0.963843
Spib	0.0434164	0.0345968	-0.3276
Spic	0.0387303	0.0269738	-0.521907
Spz1	0.0398783	0.0293193	-0.443753
Sqstm1	0.10042	0.0873716	-0.200816
Sra1	0.0296594	0.0275602	-0.105904
Srcap	0.0327269	0.0199371	-0.715021
Srebf1	0.0590929	0.0146597	-2.01113
Srebf2	0.0565335	0.0738847	0.38617
Srek1ip1	0.0228656	0.00351832	-2.70022
Srf	0.0672417	0.0392879	-0.775272
Srsf10	0.0200803	0.00762302	-1.39735
Srsf5	0.0336115	0.00820941	-2.0336
Sry	0.03491	0.0111413	-1.64772
Ssbp2	0.0276269	0.018178	-0.603881
Ssbp3	0.0469921	0.0287329	-0.709711
Ssbp4	0.0552726	0.0838533	0.601303
Ssrp1	0.0457123	0.00469109	-3.28459
Ssxb1	0.0325388	0.0216963	-0.58471
St18	0.023129	0.0193508	-0.257316
Stag1	0.062631	0.0304921	-1.03844
Stat1	0.0216611	0.00410471	-2.39976
Stat2	0.0385045	0.015246	-1.33659
Stat3	0.0251051	0.00117277	-4.41998
Stat4	0.0197792	0.018178	-0.121792
Stat5a	0.0376953	0.0557067	0.563468
Stat5b	0.032614	0.010555	-1.62757
Stat6	0.0302992	0.00527748	-2.52136
Ston1	0.0472743	0.0920627	0.961559
Strap	0.0325952	0.0111413	-1.54874
Sub1	0.0419108	0.0228691	-0.873925
Supt3	0.0499655	0.0170052	-1.55496
Supt4a	0.0404241	0	-10
Supt4b	0.0247475	0.043979	0.82953
Supt5	0.0593376	0.0345968	-0.778308
Supt7l	0.0494198	0.00293193	-4.07516
Suz12	0.0621605	0.0129005	-2.26857
T	0.0684462	0.100858	0.55929
Tada2a	0.0373001	0.00762302	-2.29074
Tada3	0.054294	0.0545339	0.00636198
Taf1	0.0258767	0.0216963	-0.254204
Taf10	0.140939	0.0603978	-1.2225
Taf11	0.102528	0.0844396	-0.280027
Taf12	0.0186124	0.0134869	-0.464706
Taf13	0.044602	0.00234555	-4.24911
Taf1a	0.0440562	0.0111413	-1.98342
Taf1b	0.0290383	0.00410471	-2.82261
Taf1c	0.0510947	0.00586386	-3.12325
Taf3	0.0404994	0.0428062	0.079921
Taf4a	0.103657	0.192335	0.891798
Taf4b	0.0466533	0.0216963	-1.10453
Taf5	0.0135123	0.0205235	0.603002
Taf5l	0.0340067	0.0410471	0.271461
Taf6	0.0198168	0.00645025	-1.6193
Taf6l	0.0164293	0.0164188	-0.000924145
Taf7	0.0411392	0.0158324	-1.37763
Taf9	0.0237313	0.00762302	-1.63835
Tal1	0.0737721	0.0979265	0.408625
Tal2	0.036679	0.0228691	-0.681557
Tanc2	0.0285679	0.0129005	-1.14697
Tardbp	0.0168245	0.000586386	-4.84257
Tbp	0.0470485	0.010555	-2.15623
Tbpl1	0.0371683	0.00527748	-2.81615
Tbr1	0.0934007	0.0832669	-0.165691
Tbx1	0.0916505	0.101445	0.146481
Tbx10	0.0331598	0.0463245	0.482341
Tbx15	0.0630638	0.0205235	-1.61953
Tbx18	0.0461075	0.00645025	-2.83758
Tbx19	0.0378835	0.0557067	0.556283
Tbx2	0.0605044	0.087958	0.539774
Tbx20	0.0335738	0.0117277	-1.51741
Tbx21	0.0535412	0.0562931	0.0723083
Tbx22	0.0226962	0.0140733	-0.689493
Tbx3	0.0457876	0.0756439	0.724265
Tbx4	0.0292077	0.0129005	-1.17892
Tbx5	0.0426824	0.00645025	-2.72621
Tbx6	0.0328775	0.00293193	-3.48718
Tcea1	0.0454677	0.112	1.30058
Tcea2	0.0481777	0.033424	-0.527479
Tcea3	0.0478389	0.0351832	-0.443299
Tceal1	0.0873785	0.0375287	-1.21928
Tceb2	0.0486858	0.0316649	-0.620618
Tceb3	0.0235431	0.00351832	-2.74234
Tcerg1	0.0344395	0.00117277	-4.87607
Tcf12	0.0424189	0.015246	-1.47627
Tcf15	0.116605	0.130178	0.158853
Tcf19	0.0444138	0.0134869	-1.71945
Tcf20	0.0334609	0.0263874	-0.342628
Tcf21	0.0657362	0.0973402	0.566347
Tcf3	0.0380905	0.0826805	1.11812
Tcf4	0.078157	0.143665	0.878259
Tcf7	0.0366978	0.0281465	-0.382737
Tcf7l2	0.0506242	0.059225	0.22638
Tcfl5	0.0784769	0.0639161	-0.296089
Tdp2	0.0631391	0.0445654	-0.502611
Tead1	0.0235807	0.000586386	-5.32961
Tead2	0.103206	0.0375287	-1.45945
Tead3	0.0593564	0.033424	-0.828518
Tead4	0.0634779	0.0727119	0.195938
Tef	0.034289	0.0228691	-0.584346
Tfam	0.0277774	0.0275602	-0.0113294
Tfap2a	0.0617841	0.0299057	-1.04681
Tfap2b	0.0590177	0.0686072	0.217214
Tfap2c	0.0367919	0.212272	2.52845
Tfap2d	0.0405935	0.0674344	0.732238
Tfap2e	0.0817327	0.0603978	-0.436417
Tfap4	0.038034	0.0656753	0.78806
Tfcp2	0.037093	0.00703664	-2.39819
Tfcp2l1	0.0660938	0.0117277	-2.49459
Tfdp1	0.047519	0.0310785	-0.612588
Tfdp2	0.0384104	0.010555	-1.86358
Tfe3	0.0345901	0.0891307	1.36557
Tfeb	0.038561	0.00117277	-5.03915
Tfec	0.0370366	0.0744711	1.00773
Tgfb1i1	0.020739	0.0281465	0.440613
Tgif1	0.0893922	0.0551203	-0.697564
Tgif2	0.0837652	0.015246	-2.45792
Tgif2lx1	0.0720219	0.0897171	0.316948
Thra	0.065548	0.0580523	-0.175199
Thrap3	0.0490622	0.00996857	-2.29915
Thrb	0.0516028	0.0175916	-1.55256
Thrsp	0.064927	0.111413	0.779034
Tial1	0.0193087	0.00938218	-1.04126
Tle1	0.0232796	0.00234555	-3.31107
Tle2	0.0639295	0.0492565	-0.376169
Tle3	0.0619911	0.0175916	-1.81718
Tle4	0.0466157	0.00703664	-2.72786
Tle6	0.0718337	0.0885444	0.30174
Tlx1	0.0398971	0.0175916	-1.1814
Tlx2	0.0464651	0.0498428	0.101239
Tlx3	0.137909	0.167707	0.282226
Tmem131	0.0461452	0.0416334	-0.148437
Tmem247	0.0584343	0.0246282	-1.2465
Tmem260	0.0757857	0.126073	0.734262
Tmpo	0.0499467	0.0345968	-0.529751
Tnfaip3	0.0675805	0.0762302	0.173757
Tnni3k	0.0209084	0.0164188	-0.348729
Tob1	0.0365096	0.0129005	-1.50085
Tox4	0.0295088	0.0129005	-1.19372
Trank1	0.0653598	0.0463245	-0.496627
Trerf1	0.0400289	0.00996857	-2.00558
Trib3	0.0823161	0.0662617	-0.313
Trim24	0.0202873	0.00469109	-2.11258
Trim28	0.0351923	0.00175916	-4.3223
Trim30a	0.0158648	0.0216963	0.451623
Trip13	0.0264789	0.00234555	-3.49685
Trip4	0.0707798	0.0732983	0.0504425
Trip6	0.0548021	0.0451518	-0.279449
Trnp1	0.138831	0.194094	0.483428
Trp53	0.0271752	2.15556	6.30962
Trp53bp1	0.0387868	0.0398743	0.0398928
Trp63	0.041892	0.121968	1.54176
Trp73	0.0492504	0.0216963	-1.18269
Trps1	0.0410639	0.0175916	-1.22299
Trrap	0.0241265	0.00703664	-1.77766
Tsc22d1	0.0274952	0.00938218	-1.55118
Tsc22d3	0.0489116	0.00938218	-2.38218
Tsc22d4	0.0782323	0.0416334	-0.910021
Tsg101	0.0400289	0	-10
Tshz1	0.0299417	0.0123141	-1.28184
Tshz3	0.0432658	0.0562931	0.379731
Tulp4	0.0528261	0.0580523	0.136102
Twist1	0.102415	0.114932	0.166347
Twist2	0.0810175	0.0539476	-0.586677
Tysnd1	0.0975598	0.0832669	-0.228544
Uba3	0.0430964	0.000586386	-6.19957
Ube2w	0.0396901	0.0527748	0.411068
Ubn1	0.0296406	0.043979	0.569241
Ubp1	0.0202497	0.0129005	-0.650472
Ubr7	0.0392385	0.00762302	-2.36383
Ubtf	0.0600527	0.0598114	-0.00580877
Ugp2	0.0499843	0.036356	-0.459284
Uhrf1	0.089204	0.095581	0.0996156
Uhrf2	0.00799825	0	-10
Uncx	0.104354	0.0979265	-0.0917087
Usf1	0.0312402	0.00351832	-3.15045
Usf2	0.0769902	0.0674344	-0.191189
Usp49	0.0766703	0.17533	1.19333
Utf1	0.104674	0.135455	0.37192
Vax1	0.088263	0.0768166	-0.20039
Vax2	0.0636284	0.0474973	-0.421826
Vdr	0.0619911	0.0316649	-0.969179
Vgll2	0.0561759	0.0398743	-0.494494
Vps72	0.0665078	0.0216963	-1.61607
Vps9d1	0.0635343	0.0117277	-2.43761
Vsx1	0.0645317	0.0428062	-0.592189
Vsx2	0.0728687	0.124314	0.770616
Wasl	0.00925915	0.00234555	-1.98096
Wt1	0.103695	0.0310785	-1.73836
Wwp1	0.0204567	0.00527748	-1.95465
Wwtr1	0.0908789	0.051602	-0.816518
Xab2	0.0322941	0.00175916	-4.19831
Xbp1	0.0253497	0.00410471	-2.62662
Xrcc3	0.0631956	0.0170052	-1.89385
Yaf2	0.0455994	0.025801	-0.821588
Ybx1	0.0241265	0	-10
Ybx3	0.0593376	0.141319	1.25194
Yeats4	0.0357945	0.0281465	-0.34678
Ythdc1	0.0187065	0.00117277	-3.99554
Yy1	0.0556302	0.00175916	-4.98291
Zbtb1	0.0383916	0.0404607	0.0757298
Zbtb14	0.0532401	0.0322513	-0.723158
Zbtb16	0.0554043	0.0656753	0.245352
Zbtb17	0.108193	0.0263874	-2.03568
Zbtb18	0.065341	0.0926491	0.503788
Zbtb20	0.0783828	0.0387015	-1.01815
Zbtb21	0.0483847	0.00175916	-4.78159
Zbtb22	0.0797755	0.0205235	-1.95867
Zbtb3	0.036472	0.0557067	0.611062
Zbtb32	0.0148297	0.00234555	-2.66049
Zbtb33	0.0228279	0.0170052	-0.424824
Zbtb43	0.0515275	0.0146597	-1.81349
Zbtb48	0.0603162	0.107309	0.83115
Zbtb7a	0.0489305	0.0486701	-0.0076977
Zcchc8	0.0101248	0.0387015	1.93449
Zdhhc1	0.0563829	0.0275602	-1.03267
Zdhhc13	0.0276081	0.0123141	-1.16478
Zdhhc15	0.0127031	0	-10
Zdhhc16	0.0264413	0.0205235	-0.365513
Zdhhc21	0.0447714	0.0117277	-1.93265
Zdhhc25	0.059714	0.0205235	-1.54079
Zdhhc5	0.0503607	0.0609842	0.276136
Zdhhc6	0.049081	0.0299057	-0.714744
Zeb1	0.0180854	0.0252146	0.479431
Zeb2	0.0153755	0.0140733	-0.127671
Zfa-ps	0.0426636	0.0369423	-0.20773
Zfhx3	0.0550656	0.0944082	0.777762
Zfp1	0.0216235	0.0287329	0.410106
Zfp105	0.0331033	0.00762302	-2.11854
Zfp108	0.0257073	0.0275602	0.100406
Zfp109	0.0385798	0.0281465	-0.454887
Zfp110	0.0196286	0.010555	-0.89504
Zfp111	0.0358133	0.00469109	-2.9325
Zfp112	0.0293771	0.0164188	-0.839341
Zfp113	0.0310332	0.0299057	-0.0533916
Zfp119a	0.0177091	0.00293193	-2.59456
Zfp119b	0.0181231	0.00938218	-0.949833
Zfp128	0.0259143	0.00938218	-1.46575
Zfp13	0.0743743	0.0216963	-1.77736
Zfp131	0.0148862	0.00234555	-2.66598
Zfp14	0.0573239	0.0287329	-0.996432
Zfp142	0.043661	0.0304921	-0.517911
Zfp143	0.0407252	0.0187644	-1.11793
Zfp146	0.0531272	0.00293193	-4.17953
Zfp148	0.0495703	0.0158324	-1.64659
Zfp160	0.02678	0.0199371	-0.425698
Zfp180	0.0188006	0.015246	-0.302342
Zfp182	0.024597	0.0299057	0.281941
Zfp189	0.028342	0.0146597	-0.951091
Zfp191	0.0619723	0.132523	1.09655
Zfp2	0.0277963	0.0387015	0.477499
Zfp202	0.0234302	0.0410471	0.808912
Zfp207	0.023035	0.00175916	-3.71087
Zfp219	0.0788721	0.0762302	-0.0491522
Zfp235	0.0440374	0.0375287	-0.230734
Zfp239	0.0433599	0.0123141	-1.81605
Zfp248	0.0361897	0.00938218	-1.94758
Zfp263	0.0278715	0.0498428	0.838594
Zfp27	0.0628568	0.0598114	-0.0716483
Zfp275	0.0280033	0.113173	2.01486
Zfp277	0.0537294	0.0938218	0.804212
Zfp28	0.0528637	0.0316649	-0.739395
Zfp280b	0.0311649	0.0193508	-0.687534
Zfp281	0.0302428	0.00703664	-2.10363
Zfp282	0.0497585	0.0134869	-1.88339
Zfp286	0.0337432	0.0316649	-0.0917135
Zfp287	0.0736403	0.0175916	-2.06561
Zfp292	0.0287184	0.00293193	-3.29205
Zfp317	0.0266295	0.00996857	-1.41756
Zfp319	0.0422119	0.0345968	-0.287012
Zfp334	0.0742426	0.0703664	-0.0773602
Zfp35	0.0338938	0.0123141	-1.46071
Zfp354a	0.00575874	0.00586386	0.026099
Zfp354b	0.0136629	0.00117277	-3.54227
Zfp354c	0.0225833	0.00586386	-1.94533
Zfp36	0.0837652	0.036356	-1.20416
Zfp36l1	0.0880372	0.0205235	-2.10083
Zfp37	0.0214353	0.00645025	-1.73256
Zfp385a	0.0590553	0.0164188	-1.84672
Zfp386	0.0225645	0.00117277	-4.26606
Zfp39	0.0196663	0.0228691	0.217674
Zfp398	0.0195345	0.059225	1.60018
Zfp40	0.0120444	0.00703664	-0.775407
Zfp407	0.0262343	0.0891307	1.76447
Zfp41	0.0254815	0.025801	0.0179784
Zfp410	0.0675617	0.0609842	-0.14777
Zfp418	0.0245029	0.0222827	-0.137027
Zfp42	0.0495891	0.025801	-0.942597
Zfp423	0.058039	0.157738	1.44243
Zfp426	0.0512641	0.0134869	-1.92639
Zfp433	0.0550279	0.136042	1.30581
Zfp445	0.0453924	0.0369423	-0.297175
Zfp446	0.0408946	0.0609842	0.576526
Zfp449	0.0229409	0.0111413	-1.042
Zfp451	0.0373001	0.0340104	-0.133201
Zfp454	0.0305063	0.010555	-1.53118
Zfp46	0.0408569	0.0187644	-1.12259
Zfp467	0.0535224	0.0304921	-0.811707
Zfp473	0.0506242	0.0234555	-1.1099
Zfp493	0.0197039	0.0398743	1.01698
Zfp51	0.0318801	0.0316649	-0.00977188
Zfp52	0.0137758	0	-10
Zfp523	0.0258579	0.0287329	0.152102
Zfp524	0.113274	0.0392879	-1.52766
Zfp54	0.0545198	0.0527748	-0.0469321
Zfp553	0.0743555	0.0463245	-0.682663
Zfp566	0.0612007	0.0668481	0.127337
Zfp57	0.0392949	0.0533612	0.441447
Zfp580	0.0917634	0.0422198	-1.12
Zfp59	0.0319742	0.00351832	-3.18395
Zfp592	0.0325576	0.0228691	-0.509595
Zfp593	0.0600715	0.0521884	-0.202953
Zfp597	0.0291324	0.0328376	0.172724
Zfp60	0.0291136	0.0117277	-1.31177
Zfp605	0.0389938	0.0486701	0.31979
Zfp606	0.0652092	0.0580523	-0.167724
Zfp61	0.037206	0.0216963	-0.778085
Zfp612	0.0358698	0.0422198	0.235151
Zfp617	0.0118562	0.00586386	-1.01572
Zfp626	0.037413	0.0340104	-0.137562
Zfp637	0.0393514	0.0246282	-0.676101
Zfp64	0.0679381	0.00820941	-3.04887
Zfp641	0.0118186	0.0111413	-0.0851345
Zfp647	0.0297158	0.0392879	0.402853
Zfp653	0.0298288	0.0299057	0.00371699
Zfp661	0.0261778	0.00117277	-4.48035
Zfp667	0.0141146	0.00410471	-1.78183
Zfp68	0.020325	0.0240418	0.242295
Zfp688	0.0424566	0.0310785	-0.450072
Zfp689	0.027928	0.00820941	-1.76636
Zfp707	0.0598645	0.0129005	-2.21427
Zfp709	0.0233361	0.0281465	0.270397
Zfp712	0.0325388	0.00527748	-2.62424
Zfp748	0.018236	0.010555	-0.788869
Zfp763	0.0173703	0.010555	-0.718703
Zfp768	0.0416285	0.0111413	-1.90165
Zfp786	0.0260461	0.0158324	-0.718182
Zfp790	0.0198168	0.00175916	-3.49377
Zfp799	0.0198168	0.015246	-0.378291
Zfp81	0.0203438	0.0240418	0.24096
Zfp810	0.0354934	0.00938218	-1.91956
Zfp82	0.035117	0.00293193	-3.58225
Zfp84	0.0359074	0.0791622	1.14053
Zfp871	0.0235054	0.00586386	-2.00307
Zfp9	0.0319742	0.0222827	-0.520984
Zfp90	0.0658491	0.10379	0.656437
Zfp91	0.0230538	0.0175916	-0.390117
Zfp92	0.0380905	0.0398743	0.066028
Zfp93	0.0555549	0.0246282	-1.1736
Zfp931	0.018236	0.00117277	-3.95879
Zfp934	0.0193087	0.00703664	-1.45629
Zfp94	0.0347218	0.00938218	-1.88785
Zfp944	0.0121762	0.00996857	-0.2886
Zfp946	0.0138699	0.0551203	1.99063
Zfp954	0.0287749	0.0158324	-0.861926
Zfp958	0.0207013	0.0961674	2.21582
Zfp97	0.0197792	0.00527748	-1.90606
Zfp972	0.0191205	0.00996857	-0.939663
Zfpm1	0.0415532	0.0809213	0.961559
Zfpm2	0.0452795	0.0134869	-1.7473
Zfx	0.0266859	0.0310785	0.219837
Zfy1	0.0274575	0.015246	-0.848766
Zfy2	0.0360015	0.0908899	1.33606
Zhx1	0.028869	0.00293193	-3.2996
Zhx3	0.0477637	0.0510156	0.0950259
Zic1	0.107628	0.0785758	-0.453899
Zic2	0.120651	0.0826805	-0.545224
Zic3	0.0727558	0.059225	-0.296856
Zik1	0.0223951	0.00410471	-2.44783
Zim1	0.0575121	0.0498428	-0.206479
Zkscan1	0.037827	0.0140733	-1.42646
Zkscan14	0.0299229	0.0240418	-0.3157
Zkscan2	0.0596011	0.0574659	-0.0526325
Zkscan3	0.0485729	0.0422198	-0.202231
Zkscan5	0.0317295	0.0293193	-0.113974
Zkscan6	0.0466533	0.00762302	-2.61354
Zkscan8	0.0337808	0.0146597	-1.20435
Zmym2	0.0171821	0.0134869	-0.34935
Zmynd11	0.022094	0.00469109	-2.23566
Zmynd8	0.0281162	0	-10
Znrd1	0.0334797	0.00293193	-3.51336
Zscan12	0.0450537	0.0140733	-1.67869
Zscan2	0.0452607	0.0562931	0.3147
Zscan21	0.0593752	0.0369423	-0.684586
Zscan22	0.034176	0.0316649	-0.110102
Zswim4	0.0309203	0.0392879	0.345531

## Sheet: Table.S6
Supplementary Table 6. Differentially expressed genes were identified by comparing cells with a targeted TF to NTCs in the lateral plate mesoderm.
* Results with avg_log2FC > 0.25 (target vs. NTC), p_val_adj < 0.001, for each target were presented.
TF target	Avg_log2FC	P_val_adj	Gene
Ctnnb1	5.31408	1.98859e-52	Gm2721
Ctnnb1	6.07339	3.97098e-41	Gm47501
Ctnnb1	5.32525	4.21921e-38	Gm3985
Ctnnb1	5.47415	1.72282e-31	Tpsab1
Ctnnb1	4.22464	2.97998e-31	Slc25a48
Ctnnb1	4.55503	3.77252e-28	Gm39204
Ctnnb1	4.09587	3.08835e-22	4933406F09Rik
Ctnnb1	4.8447	5.66221e-21	Ifi203
Ctnnb1	4.67928	4.20215e-18	Sctr
Ctnnb1	3.58394	8.69379e-18	Col28a1
Ctnnb1	4.33385	6.97836e-17	Muc16
Ctnnb1	4.68055	7.3891e-17	Gpr87
Ctnnb1	3.92705	1.44796e-16	1700060C16Rik
Ctnnb1	3.85917	2.74122e-16	4933412O06Rik
Ctnnb1	5.01354	7.34851e-16	Krt5
Ctnnb1	3.51685	1.15187e-14	Slc4a10
Ctnnb1	4.1673	1.33344e-14	A230001M10Rik
Ctnnb1	2.52419	3.86069e-14	Lgi2
Ctnnb1	5.69316	8.92351e-14	Gm30692
Ctnnb1	3.9237	6.59629e-13	Arhgap15
Ctnnb1	4.42032	8.02411e-13	Cyp2c29
Ctnnb1	3.61214	1.09593e-12	Tbxas1
Ctnnb1	4.22728	1.13989e-12	Gm31698
Ctnnb1	3.52101	1.61659e-12	Ivl
Ctnnb1	2.6758	2.11739e-12	Trpm5
Ctnnb1	3.8836	2.43089e-12	Nacad
Ctnnb1	3.99201	4.97803e-12	Acot3
Ctnnb1	3.53685	1.3302e-11	Dlgap2
Ctnnb1	3.03717	1.49727e-11	Odaph
Ctnnb1	3.86798	1.71416e-11	Gm7976
Ctnnb1	3.0753	3.05472e-11	Kcnk10
Ctnnb1	4.62085	6.42484e-11	Asic5
Ctnnb1	2.43484	1.02613e-10	Wfdc1
Ctnnb1	3.78217	3.18225e-10	Gm32014
Ctnnb1	3.94955	7.08087e-10	R3hdml
Ctnnb1	2.34432	7.66733e-10	Slc16a9
Ctnnb1	4.07007	1.86793e-09	Ipcef1
Ctnnb1	4.98476	2.75782e-09	Gm47771
Ctnnb1	3.54211	4.13062e-09	Il1rl1
Ctnnb1	2.8404	4.16268e-09	Kcnk3
Ctnnb1	4.04204	4.22423e-09	Dcdc2c
Ctnnb1	5.40996	5.1171e-09	Ifi205
Ctnnb1	2.07794	5.43199e-09	Notum
Ctnnb1	3.19769	6.52149e-09	Calml3
Ctnnb1	3.29244	1.16051e-08	2310026I22Rik
Ctnnb1	2.70451	1.40075e-08	Eps8l2
Ctnnb1	3.55994	1.93558e-08	Fermt1
Ctnnb1	3.74545	2.97864e-08	5330416C01Rik
Ctnnb1	2.84599	3.12728e-08	Cxcl13
Ctnnb1	4.24466	3.33493e-08	Gm37800
Ctnnb1	2.3096	4.54099e-08	Fbxo2
Ctnnb1	4.16468	5.64177e-08	Gm48236
Ctnnb1	2.47335	5.72267e-08	Ccdc85a
Ctnnb1	4.02686	6.79676e-08	Ikzf3
Ctnnb1	2.7857	8.20152e-08	Slit1
Ctnnb1	1.99845	9.22175e-08	Tnni2
Ctnnb1	3.24608	9.30076e-08	A530046M15Rik
Ctnnb1	1.76228	1.31305e-07	Slc27a3
Ctnnb1	2.15727	1.66747e-07	Endod1
Ctnnb1	1.24038	2.09389e-07	Krt19
Ctnnb1	3.66927	2.70645e-07	Cd200r3
Ctnnb1	2.81154	3.26517e-07	Aox3
Ctnnb1	1.71975	4.22498e-07	Tnnt3
Ctnnb1	1.26959	4.77252e-07	Aldh1a2
Ctnnb1	1.32557	6.15182e-07	Cxcl14
Ctnnb1	1.8434	7.04327e-07	Npr1
Ctnnb1	0.511573	8.26766e-07	mt-Atp6
Ctnnb1	3.25769	1.0005e-06	Lgr6
Ctnnb1	3.56073	1.03754e-06	2024-03-11
Ctnnb1	2.12365	1.10615e-06	Ogn
Ctnnb1	1.35957	1.10717e-06	Hoxc8
Ctnnb1	2.99505	1.12123e-06	Otof
Ctnnb1	3.29282	1.34221e-06	Arhgap20
Ctnnb1	2.61316	1.73809e-06	Mapk13
Ctnnb1	4.52955	1.79219e-06	Shox2
Ctnnb1	4.06387	1.8649e-06	Erg
Ctnnb1	4.0771	2.18844e-06	Fgf1
Ctnnb1	4.18165	2.3532e-06	Gm39377
Ctnnb1	2.11021	2.48764e-06	Nfix
Ctnnb1	1.69196	2.72466e-06	Wipi1
Ctnnb1	3.46376	3.2118e-06	Gm609
Ctnnb1	1.85547	3.47855e-06	Adam12
Ctnnb1	3.74111	3.64667e-06	Cd96
Ctnnb1	1.49223	4.02826e-06	Ndufa4
Ctnnb1	3.99818	4.28429e-06	F630040K05Rik
Ctnnb1	1.46677	5.04564e-06	Rexo2
Ctnnb1	5.08943	5.09834e-06	Trim16
Ctnnb1	5.0919	6.45223e-06	Gpr158
Ctnnb1	2.94591	7.25213e-06	Gm44196
Ctnnb1	1.88717	7.41475e-06	Slc25a21
Ctnnb1	2.03693	8.12122e-06	Calr
Ctnnb1	2.94553	8.14354e-06	Tmem163
Ctnnb1	1.80762	9.58835e-06	Smoc2
Ctnnb1	3.37454	1.21881e-05	Serpinb8
Ctnnb1	2.91048	1.26156e-05	Lrrc4c
Ctnnb1	2.87618	1.38455e-05	Htr1d
Ctnnb1	3.46377	1.45866e-05	Slc36a3
Ctnnb1	3.89681	1.61521e-05	Gpr176
Ctnnb1	1.56446	1.62666e-05	Mgll
Ctnnb1	1.88537	1.64619e-05	S100a1
Ctnnb1	2.44025	1.65432e-05	Enthd1
Ctnnb1	2.20311	1.81663e-05	Ly75
Ctnnb1	2.60488	2.03692e-05	Cckbr
Ctnnb1	1.77275	2.40209e-05	Trim2
Ctnnb1	3.18675	2.44893e-05	Dmp1
Ctnnb1	1.89463	2.82083e-05	Gale
Ctnnb1	2.2092	3.01688e-05	Tgm2
Ctnnb1	1.78768	3.27256e-05	Hhip
Ctnnb1	3.97706	3.7912e-05	Mroh3
Ctnnb1	5.19149	4.35111e-05	Prmt8
Ctnnb1	4.78828	4.76348e-05	Xkr7
Ctnnb1	1.90639	5.21323e-05	Hspb7
Ctnnb1	1.71524	6.08758e-05	Rsad2
Ctnnb1	4.02502	6.2481e-05	Kcnc1
Ctnnb1	3.4962	6.35583e-05	Fgf14
Ctnnb1	3.54568	7.13029e-05	AC134453.1
Ctnnb1	1.80291	7.93458e-05	Fmn2
Ctnnb1	1.5138	7.96604e-05	Arhgdib
Ctnnb1	2.52198	8.61626e-05	Tll2
Ctnnb1	3.2481	9.38321e-05	Kcnj12
Ctnnb1	1.87083	9.71802e-05	Esrrg
Ctnnb1	2.19797	9.90489e-05	Jhy
Ctnnb1	2.3551	0.000120754	Gm13889
Ctnnb1	1.95645	0.000141433	Chrm3
Ctnnb1	2.78369	0.00014921	Adamtsl5
Ctnnb1	1.19434	0.000157106	Ddt
Ctnnb1	2.46039	0.000157806	Nppb
Ctnnb1	2.99407	0.000167511	Gm12295
Ctnnb1	2.31564	0.000172201	Gpat3
Ctnnb1	2.06936	0.000175348	Gm8251
Ctnnb1	1.46854	0.000177003	Lsp1
Ctnnb1	1.96784	0.000179986	Scn7a
Ctnnb1	3.12558	0.000180774	Brinp1
Ctnnb1	2.66738	0.00018212	Phf24
Ctnnb1	1.70513	0.000187496	Tuba1a
Ctnnb1	1.69751	0.000212303	Adm
Ctnnb1	2.15174	0.000214022	Utrn
Ctnnb1	3.87992	0.000234303	Wdfy4
Ctnnb1	2.95793	0.000254206	Gm13481
Ctnnb1	4.64277	0.000261336	Abca14
Ctnnb1	1.52589	0.000266457	Magohb
Ctnnb1	1.7222	0.000266622	H2afz
Ctnnb1	1.74329	0.00029758	Slc7a1
Ctnnb1	2.90537	0.000333447	Cacna2d3
Ctnnb1	1.87601	0.000351094	Cntnap4
Ctnnb1	2.41222	0.000367518	Aldh1a3
Ctnnb1	1.5542	0.00042086	Slc14a1
Ctnnb1	1.52797	0.000562488	Plxna1
Ctnnb1	2.04366	0.000573749	Arhgef28
Ctnnb1	1.95638	0.000587474	Rnf24
Ctnnb1	1.623	0.000609731	Dsg2
Ctnnb1	1.69335	0.000645428	Stom
Ctnnb1	1.62155	0.000651263	Scube1
Ctnnb1	2.22686	0.000671078	Nova1
Ctnnb1	1.3397	0.000743338	Nppc
Ctnnb1	2.6349	0.000957825	Tmem151a
Ctnnb1	3.55945	0.000971063	Mfsd4b5
Trp53	1.5134	5.68713e-60	Phlda3
Trp53	1.51817	7.15983e-59	Ccng1
Trp53	1.68256	3.30698e-50	Cdkn1a
Trp53	2.53513	4.38416e-50	Col8a1
Trp53	1.69869	7.13253e-50	Trp53
Trp53	1.56443	8.27631e-49	Rps27l
Trp53	2.6148	2.6469e-44	Gria2
Trp53	3.07417	1.66515e-41	Meox2
Trp53	2.05685	2.98644e-39	Opcml
Trp53	1.77565	3.62185e-39	Parp9
Trp53	2.42781	8.22236e-39	Nrn1
Trp53	2.34688	1.72608e-38	Emcn
Trp53	2.69838	6.64519e-37	Ldb2
Trp53	1.92764	2.57889e-36	Calml4
Trp53	1.92713	2.13279e-35	Sgce
Trp53	2.3021	5.0126e-35	Galnt18
Trp53	1.79146	3.15476e-34	Bves
Trp53	1.79124	7.66986e-34	Serinc2
Trp53	1.38725	9.29568e-34	Zmat3
Trp53	1.7633	1.61392e-33	Tbc1d4
Trp53	2.13967	2.85923e-33	Cntn3
Trp53	2.1805	5.19728e-33	Lmx1a
Trp53	2.69984	2.5511e-32	Shisa3
Trp53	1.63519	2.66004e-32	Exoc4
Trp53	3.46141	1.08444e-31	Hoxd11
Trp53	1.549	2.73996e-31	Scube1
Trp53	2.00676	2.82022e-31	Trpm5
Trp53	1.65885	6.54156e-31	Tgfbi
Trp53	1.5227	9.67394e-31	Fam13c
Trp53	2.66046	2.47459e-30	Stac
Trp53	2.61896	3.50171e-30	G630016G05Rik
Trp53	1.39688	8.4031e-30	Ntrk2
Trp53	1.54355	1.30444e-29	Pcdh15
Trp53	2.12312	3.86739e-29	Igfbp7
Trp53	1.95695	3.92517e-29	Igsf9b
Trp53	1.9042	4.17102e-29	Tbx4
Trp53	2.14687	1.19849e-28	Hic1
Trp53	2.14662	2.03124e-28	Inhba
Trp53	1.76596	1.37585e-27	Sema3c
Trp53	2.18536	1.55026e-27	Gm42906
Trp53	2.09468	1.91523e-27	Gdf10
Trp53	1.90586	2.06226e-27	Abcc9
Trp53	1.40726	2.40526e-27	Bax
Trp53	3.2063	2.76229e-27	Rarres1
Trp53	2.32347	1.02694e-26	Grin2b
Trp53	1.5829	1.63168e-26	Ttc39a
Trp53	1.41654	2.64233e-26	Gcnt2
Trp53	1.53506	3.30707e-26	Bdnf
Trp53	1.78773	4.4654e-26	Hoxd9
Trp53	1.806	7.40603e-26	Gm45881
Trp53	1.99206	9.90658e-26	Msc
Trp53	1.75761	1.05726e-25	Uba7
Trp53	3.568	1.68978e-25	Lhx2
Trp53	1.62736	2.35549e-25	Nsg1
Trp53	1.4371	3.77499e-25	Gm26883
Trp53	2.23478	4.92419e-25	Hoxa5
Trp53	1.39469	5.68432e-25	Bst2
Trp53	2.78675	2.53177e-24	Tac1
Trp53	2.2635	2.69929e-24	Cpa6
Trp53	1.45348	2.89154e-24	Plcl1
Trp53	1.34541	3.45952e-24	Bend7
Trp53	1.74822	3.92944e-24	Slc2a13
Trp53	2.12512	4.34692e-24	Mpl
Trp53	1.29651	4.72928e-24	Ctnna2
Trp53	1.22116	7.13893e-24	Rps2
Trp53	1.83673	9.73739e-24	Nppc
Trp53	1.58264	1.52279e-23	Brinp1
Trp53	1.14521	1.92157e-23	Kcnb1
Trp53	1.3206	3.14852e-23	Ano1
Trp53	1.18234	3.52333e-23	Sulf2
Trp53	3.18238	5.10754e-23	Cxcl14
Trp53	2.11908	6.07543e-23	Epha5
Trp53	2.0823	6.43821e-23	Pantr1
Trp53	2.78682	8.14433e-23	Syt6
Trp53	1.17878	8.78154e-23	Gstm5
Trp53	0.851179	1.48252e-22	Mapk13
Trp53	1.90346	1.61544e-22	Ifi27l2a
Trp53	1.21189	1.72041e-22	Pid1
Trp53	1.54917	1.79288e-22	Kcnma1
Trp53	1.44617	3.4729e-22	Foxc1
Trp53	1.24315	3.52134e-22	Itga4
Trp53	1.99869	4.47542e-22	Dclk1
Trp53	2.33816	6.64182e-22	Asic2
Trp53	1.61835	7.6594e-22	Itgb8
Trp53	1.63543	1.00712e-21	Fxyd1
Trp53	2.78213	1.28351e-21	Tfap2a
Trp53	1.47009	1.53405e-21	Gpat3
Trp53	1.78826	2.03137e-21	D1Ertd622e
Trp53	1.29241	2.51024e-21	Serpine2
Trp53	2.55031	5.1954e-21	2310026I22Rik
Trp53	1.90638	5.42176e-21	Hivep3
Trp53	1.17989	7.01287e-21	S1pr3
Trp53	2.5417	7.97337e-21	Hpse2
Trp53	1.37592	2.05092e-20	Mdm2
Trp53	1.94539	2.5479e-20	Scara3
Trp53	2.92706	2.8685e-20	Hoxa10
Trp53	0.996526	2.95381e-20	Eya4
Trp53	1.28304	4.40282e-20	C1qtnf6
Trp53	1.28009	4.41577e-20	Nudcd2
Trp53	1.51883	6.35269e-20	Arhgap24
Trp53	1.29359	1.00502e-19	Rgs7
Trp53	2.13921	1.45429e-19	Galnt17
Trp53	1.37295	1.64259e-19	Rnf169
Trp53	0.881971	1.78083e-19	Hgf
Trp53	2.18491	2.24528e-19	Mmp19
Trp53	1.7737	2.7859e-19	Cacna1g
Trp53	1.6629	4.97955e-19	Fgf1
Trp53	1.07577	5.90985e-19	Acta2
Trp53	1.28559	6.1767e-19	Mir670hg
Trp53	1.35816	1.27268e-18	Mtus1
Trp53	1.55698	1.46179e-18	Mgst1
Trp53	1.57252	1.69433e-18	Neurl2
Trp53	1.11433	2.23986e-18	Chst2
Trp53	1.40408	2.27798e-18	Atf5
Trp53	1.91051	2.72749e-18	Ppp2r2b
Trp53	2.3563	3.5031e-18	Rnf150
Trp53	1.4188	4.67428e-18	Pfn1
Trp53	2.03091	6.24866e-18	Sorcs1
Trp53	1.75012	7.87949e-18	Cntn4
Trp53	1.53981	8.62752e-18	Btg2
Trp53	2.05064	8.68541e-18	Zfp804a
Trp53	2.33052	1.23986e-17	Iigp1
Trp53	0.278142	1.51072e-17	Glrb
Trp53	1.2824	1.55037e-17	Kcnb2
Trp53	1.23665	2.08381e-17	S100a10
Trp53	1.10077	2.4728e-17	Chrm3
Trp53	1.30915	2.9062e-17	Sh3bgrl3
Trp53	1.24226	2.91652e-17	Myocd
Trp53	1.06253	3.68522e-17	Hcn1
Trp53	1.97625	4.13608e-17	Reln
Trp53	1.01229	4.26966e-17	Srm
Trp53	1.94581	4.53921e-17	Adamtsl5
Trp53	1.19785	4.73398e-17	Pmaip1
Trp53	1.37344	5.00135e-17	Ifitm3
Trp53	1.00949	8.20364e-17	Plppr3
Trp53	2.0289	9.37297e-17	Tmem200a
Trp53	1.68039	1.32758e-16	Ifi27
Trp53	1.23333	1.37017e-16	Eva1a
Trp53	1.29923	1.39148e-16	Pcp4l1
Trp53	1.58423	1.46668e-16	Flrt1
Trp53	0.97341	1.59256e-16	Vldlr
Trp53	2.02153	1.7463e-16	Cfh
Trp53	1.28343	1.77889e-16	Gfra1
Trp53	0.591775	2.04268e-16	Gm48742
Trp53	1.30199	2.15244e-16	Macrod2
Trp53	1.67031	2.21648e-16	Pcdh9
Trp53	1.29513	2.24859e-16	Eaf1
Trp53	1.45144	2.30938e-16	Dusp6
Trp53	2.14682	2.47017e-16	Onecut2
Trp53	1.66067	3.75667e-16	Kctd12
Trp53	1.8505	4.58782e-16	Mdga1
Trp53	1.20615	4.77763e-16	Atg16l1
Trp53	1.86587	4.79445e-16	Alx1
Trp53	1.95248	5.13413e-16	Meox1
Trp53	1.1651	5.29749e-16	Pitx1
Trp53	1.19107	7.60629e-16	Gm8251
Trp53	2.07503	7.7722e-16	Hopx
Trp53	1.16049	8.26215e-16	Abca1
Trp53	1.5306	1.13515e-15	Kcnk3
Trp53	0.626315	1.16475e-15	Tbx18
Trp53	1.51435	1.18055e-15	Matn2
Trp53	1.5829	1.51569e-15	Nkain3
Trp53	1.10916	1.7904e-15	Prrx2
Trp53	0.909101	2.2456e-15	Fam69b
Trp53	1.10388	2.34693e-15	Fzd1
Trp53	0.568292	2.62736e-15	Sorcs2
Trp53	0.832625	2.97237e-15	Ism1
Trp53	2.33345	3.13355e-15	Ogn
Trp53	2.90166	4.78974e-15	Sorcs3
Trp53	1.7349	4.98134e-15	CT025619.1
Trp53	1.34398	5.41232e-15	Slc24a3
Trp53	1.05151	5.44129e-15	Mgat2
Trp53	1.0527	5.52291e-15	Ltv1
Trp53	2.25966	5.83654e-15	Dazl
Trp53	1.54585	6.22053e-15	Aldh1a3
Trp53	1.57208	6.62591e-15	Rps19
Trp53	1.5294	8.14949e-15	Nkd2
Trp53	0.389931	1.23341e-14	Adamts5
Trp53	1.13892	1.31675e-14	Col13a1
Trp53	2.53104	1.31709e-14	Notum
Trp53	1.35538	1.43881e-14	Fgf18
Trp53	1.3361	1.45017e-14	Mcam
Trp53	1.40659	1.53983e-14	Trib2
Trp53	1.68861	1.54278e-14	Sparcl1
Trp53	1.4886	1.54324e-14	Slc24a2
Trp53	1.16945	1.60209e-14	Fhit
Trp53	1.11799	2.16154e-14	Ercc5
Trp53	1.37619	2.47635e-14	Lum
Trp53	1.77696	2.77068e-14	Itga8
Trp53	1.37211	2.97566e-14	Cd81
Trp53	1.11642	3.00339e-14	Col14a1
Trp53	1.21354	3.03825e-14	Fmn1
Trp53	0.969265	3.15945e-14	Rasl10a
Trp53	0.715428	3.27473e-14	Mylk
Trp53	1.24222	3.29181e-14	Plk2
Trp53	0.941942	3.45661e-14	Pdp1
Trp53	1.50741	3.4609e-14	Ifih1
Trp53	2.07173	3.50067e-14	Gm28710
Trp53	2.02485	3.73251e-14	Cd34
Trp53	1.55615	4.03664e-14	Filip1
Trp53	1.70457	4.08876e-14	Nkx2-3
Trp53	1.82369	4.29448e-14	Phf19
Trp53	1.06583	4.65518e-14	Gm266
Trp53	1.20237	5.90329e-14	Chd3os
Trp53	2.59937	6.00464e-14	Rspo2
Trp53	2.09112	7.11507e-14	Pde10a
Trp53	0.989153	8.14528e-14	Thyn1
Trp53	0.992789	8.20247e-14	Etv5
Trp53	1.30441	8.75186e-14	Myl4
Trp53	1.04345	8.87316e-14	Ebf3
Trp53	0.853637	9.76644e-14	Lgi2
Trp53	1.0764	1.07568e-13	Sesn2
Trp53	1.17823	1.10323e-13	Khdrbs2
Trp53	1.12721	1.22129e-13	Slc26a2
Trp53	1.15124	1.29322e-13	Synpo2
Trp53	1.25784	1.31552e-13	Btbd11
Trp53	1.11044	1.33468e-13	Slc7a2
Trp53	1.78542	1.61654e-13	Cacna1i
Trp53	1.85948	1.72445e-13	Grik1
Trp53	1.63346	1.972e-13	Car9
Trp53	1.11233	2.1352e-13	Lyrm2
Trp53	0.668005	2.43873e-13	Hif3a
Trp53	0.83747	2.73805e-13	Cdh6
Trp53	0.929153	2.8339e-13	Rasl11a
Trp53	0.790756	2.91142e-13	Grasp
Trp53	1.1616	2.94506e-13	Trp53inp1
Trp53	1.25406	4.01466e-13	Slc19a2
Trp53	0.744178	4.13786e-13	Sncaip
Trp53	0.994755	4.3178e-13	H2afj
Trp53	1.04862	4.49576e-13	Igf1
Trp53	1.11795	4.71309e-13	Akap6
Trp53	1.66263	5.16892e-13	Psd
Trp53	1.4799	5.56828e-13	Sh3rf3
Trp53	1.13393	5.57083e-13	Map3k20
Trp53	0.865235	6.57577e-13	Mylip
Trp53	1.12689	7.49499e-13	Susd6
Trp53	1.00948	8.0039e-13	Commd3
Trp53	1.84225	9.2066e-13	Cftr
Trp53	2.36634	9.37258e-13	Prokr2
Trp53	0.696483	1.00594e-12	Cystm1
Trp53	1.69367	1.23459e-12	Baalc
Trp53	2.54387	1.25272e-12	Rgs7bp
Trp53	0.820646	1.28358e-12	Rexo2
Trp53	2.30653	1.4035e-12	Lrrc7
Trp53	1.75168	1.41277e-12	Hs3st4
Trp53	1.29485	1.4599e-12	Hspa1b
Trp53	0.63316	1.57297e-12	Hlf
Trp53	0.796244	1.69884e-12	Calcrl
Trp53	1.4733	1.71167e-12	Cacna1c
Trp53	1.39375	1.71752e-12	Kcnq3
Trp53	1.63103	1.91746e-12	Spock3
Trp53	1.09417	2.11623e-12	Atp6v0a2
Trp53	0.60201	2.30581e-12	Pcdh10
Trp53	1.64138	2.39579e-12	Ndnf
Trp53	0.951861	2.43863e-12	Lef1
Trp53	1.43343	2.59459e-12	Lpl
Trp53	1.95593	2.69185e-12	Slc7a10
Trp53	0.988084	2.77492e-12	Cables1
Trp53	1.82364	3.35569e-12	Gm13889
Trp53	1.23078	3.4967e-12	Jam2
Trp53	1.46565	3.56219e-12	Nav3
Trp53	0.857498	3.57313e-12	Flywch2
Trp53	1.07209	3.75926e-12	Sox2
Trp53	1.70787	4.07306e-12	Dlgap1
Trp53	0.82943	4.63926e-12	Itpkb
Trp53	1.78378	4.8981e-12	Npr3
Trp53	0.618549	5.32117e-12	Hsf4
Trp53	0.95418	5.32396e-12	Fgd4
Trp53	1.56487	5.4994e-12	Ebf1
Trp53	0.743823	5.6819e-12	Gpx3
Trp53	1.10762	5.85657e-12	Rhoj
Trp53	1.97682	5.8634e-12	Tppp3
Trp53	1.01659	7.83063e-12	Tcim
Trp53	1.34921	1.00187e-11	Htr1d
Trp53	3.59651	1.09017e-11	Lhfpl3
Trp53	1.30251	1.14142e-11	Zc3h12c
Trp53	1.22333	1.21677e-11	Id4
Trp53	1.44132	1.23529e-11	Rerg
Trp53	1.07781	1.27221e-11	Ftl1
Trp53	0.963194	1.35899e-11	Ccne1
Trp53	0.964823	1.42174e-11	Hsd11b2
Trp53	1.40908	1.47478e-11	Pde4c
Trp53	2.31082	1.88148e-11	Fgf2
Trp53	0.47684	2.02465e-11	Penk
Trp53	1.68469	2.02724e-11	Tox
Trp53	0.713219	2.36819e-11	Bmper
Trp53	0.279119	2.45442e-11	Arntl
Trp53	1.47889	2.71396e-11	Mzf1
Trp53	0.912444	2.81219e-11	Adamts6
Trp53	1.09928	3.03547e-11	Erp44
Trp53	1.16614	3.25152e-11	Igfbp3
Trp53	0.945767	3.29583e-11	Mef2c
Trp53	1.26365	3.37523e-11	Hoxc10
Trp53	2.88962	4.08696e-11	Ncam2
Trp53	1.4759	4.37407e-11	Ldlrad4
Trp53	1.02131	4.68453e-11	Guk1
Trp53	1.18866	4.89691e-11	Gm29282
Trp53	1.02229	5.06625e-11	Kit
Trp53	1.35388	5.13521e-11	Lgals9
Trp53	0.854155	5.36123e-11	Eif2ak3
Trp53	1.92827	6.15054e-11	Prr16
Trp53	2.02945	6.69054e-11	Ebf2
Trp53	1.13661	6.78994e-11	Ptger4
Trp53	1.07757	7.55374e-11	Mbd3
Trp53	0.251638	7.88806e-11	Gkn1
Trp53	0.903005	8.64199e-11	Wipi1
Trp53	0.900048	8.6811e-11	Park2
Trp53	0.943859	9.69349e-11	Cd248
Trp53	0.906149	1.05485e-10	Kirrel3
Trp53	1.02005	1.07042e-10	Mrps26
Trp53	1.09538	1.08739e-10	Zfp61
Trp53	1.13107	1.16036e-10	Ablim1
Trp53	0.96474	1.16577e-10	Mrpl12
Trp53	1.11633	1.20931e-10	Elk3
Trp53	0.739901	1.28783e-10	Cdo1
Trp53	0.824802	1.34358e-10	Prtg
Trp53	1.06849	1.36412e-10	Rap2b
Trp53	0.94479	1.39625e-10	Arhgap18
Trp53	1.03196	1.44379e-10	B3galt1
Trp53	1.00393	1.69817e-10	Klhl3
Trp53	1.24058	1.88633e-10	A230057D06Rik
Trp53	1.35368	2.07238e-10	Lmo2
Trp53	1.22943	2.17967e-10	Fam214a
Trp53	1.27022	2.20233e-10	Emp1
Trp53	1.06138	2.32222e-10	Sap30l
Trp53	1.23388	2.33409e-10	Ppargc1b
Trp53	1.29645	2.38486e-10	Cavin3
Trp53	1.47346	2.42808e-10	Zfp385b
Trp53	0.844137	2.58499e-10	Glipr2
Trp53	1.00919	2.89602e-10	Gm14005
Trp53	0.969532	2.89878e-10	Grin2d
Trp53	1.12863	3.4624e-10	Ndufa11
Trp53	0.925602	3.47004e-10	Gxylt2
Trp53	0.550315	3.62574e-10	Neat1
Trp53	0.979532	3.74977e-10	Cox6b2
Trp53	0.368698	3.78603e-10	Cadm4
Trp53	1.10768	3.8151e-10	A530046M15Rik
Trp53	0.964007	3.91147e-10	Ei24
Trp53	0.808578	4.08917e-10	Nell1
Trp53	1.15288	4.25518e-10	Chst8
Trp53	1.2559	4.50934e-10	Gm42047
Trp53	1.50372	4.57817e-10	2810407A14Rik
Trp53	1.29544	4.68315e-10	Ifit1
Trp53	1.05778	4.94356e-10	Ier3
Trp53	1.03092	4.97467e-10	Sik1
Trp53	1.23169	5.42398e-10	Srxn1
Trp53	0.878996	5.65566e-10	Atp9a
Trp53	0.852292	6.07446e-10	Sema6d
Trp53	1.44898	6.34464e-10	Lor
Trp53	0.932734	6.50705e-10	Ykt6
Trp53	1.05648	6.54867e-10	Prkg2
Trp53	1.04046	6.92014e-10	Pde1a
Trp53	1.37214	9.06563e-10	Negr1
Trp53	0.882238	9.61297e-10	Aen
Trp53	0.936081	9.83649e-10	Pigk
Trp53	1.20473	1.02393e-09	Myl6
Trp53	1.22617	1.12872e-09	Tmcc3
Trp53	0.843137	1.20322e-09	Cdc34
Trp53	1.39083	1.2326e-09	Elavl4
Trp53	1.0974	1.32217e-09	Abracl
Trp53	1.35054	1.32728e-09	Fn1
Trp53	1.0728	1.5055e-09	Mydgf
Trp53	1.11905	1.54234e-09	Rpl19
Trp53	0.936503	1.72982e-09	Cobl
Trp53	0.925307	1.84835e-09	Clptm1l
Trp53	0.889076	2.00608e-09	Tbxas1
Trp53	1.36854	2.05417e-09	Canx
Trp53	0.71434	2.06826e-09	Magel2
Trp53	1.18239	2.09803e-09	Gpr153
Trp53	2.00514	2.14095e-09	Sema3a
Trp53	1.28143	2.24388e-09	Fosl1
Trp53	1.1777	2.38398e-09	Nefl
Trp53	0.930462	2.46076e-09	Tbcb
Trp53	0.907711	2.49994e-09	Cgnl1
Trp53	1.20248	2.5264e-09	Tenm2
Trp53	0.905526	3.05267e-09	Slc25a28
Trp53	1.22214	3.12342e-09	Galnt16
Trp53	1.44265	3.41194e-09	B530045E10Rik
Trp53	0.817274	3.5028e-09	Lin7a
Trp53	1.3569	3.71285e-09	Creb5
Trp53	0.992629	3.96257e-09	Cpeb2
Trp53	0.868642	4.27071e-09	Tgfb3
Trp53	0.608503	4.47036e-09	Sox6
Trp53	1.15638	4.54568e-09	Calr
Trp53	0.703685	4.66862e-09	Tnfaip6
Trp53	1.83103	4.6929e-09	Grid2
Trp53	1.86452	4.75372e-09	Gm35248
Trp53	1.60601	5.00742e-09	Col25a1
Trp53	1.03644	5.33868e-09	Pelp1
Trp53	0.742528	5.41521e-09	Antxr1
Trp53	0.943662	5.52084e-09	Dbnl
Trp53	1.34707	5.71203e-09	Rprm
Trp53	2.03713	5.80897e-09	F930017D23Rik
Trp53	1.12093	5.86107e-09	Cct5
Trp53	0.990826	5.88809e-09	Cercam
Trp53	1.70626	6.31878e-09	Lrmda
Trp53	0.860777	6.34802e-09	Ly6e
Trp53	1.38304	6.37142e-09	Elmo1
Trp53	1.15531	8.12828e-09	Atp10a
Trp53	0.700478	8.40671e-09	Crlf1
Trp53	0.914467	8.48683e-09	Gps1
Trp53	2.33566	8.81183e-09	Iqsec3
Trp53	1.32561	9.84356e-09	Hspa8
Trp53	0.966455	1.00067e-08	Antxr2
Trp53	1.34556	1.06669e-08	Mgp
Trp53	1.85652	1.13063e-08	Krt17
Trp53	1.1936	1.13129e-08	Gab2
Trp53	0.617518	1.1697e-08	Dchs1
Trp53	0.932564	1.18618e-08	Tmem120a
Trp53	0.799323	1.19373e-08	Col18a1
Trp53	2.13497	1.20041e-08	4933427D06Rik
Trp53	0.884947	1.22618e-08	Smoc1
Trp53	1.20382	1.26588e-08	Noct
Trp53	1.05424	1.26899e-08	Ell2
Trp53	0.900923	1.27143e-08	Arhgap39
Trp53	1.25246	1.44204e-08	Ndufb9
Trp53	0.921032	1.48834e-08	Ssu72
Trp53	1.02676	1.49461e-08	Mink1
Trp53	0.794559	1.59825e-08	Lgals3bp
Trp53	1.50349	1.63798e-08	Ngf
Trp53	0.958211	1.63916e-08	Simc1
Trp53	1.16321	1.66252e-08	Zfp36
Trp53	0.967223	1.72533e-08	Fam92a
Trp53	0.894188	1.99347e-08	Fli1
Trp53	0.868842	1.99694e-08	Ptpn21
Trp53	1.46917	2.01575e-08	Htra1
Trp53	1.03889	2.18675e-08	Nr2f1
Trp53	0.952127	2.20116e-08	Manf
Trp53	1.54933	2.24291e-08	Tbx2
Trp53	0.940718	2.26365e-08	Selenop
Trp53	1.46897	2.30645e-08	Serpinf1
Trp53	1.36537	2.35857e-08	Medag
Trp53	1.06443	2.41677e-08	Anapc11
Trp53	1.49121	2.43897e-08	Plcb4
Trp53	1.12177	2.4875e-08	Abhd2
Trp53	0.928981	2.54942e-08	Mgmt
Trp53	0.828551	2.59618e-08	Rnf19b
Trp53	1.36538	2.67802e-08	Vdac1
Trp53	1.3527	2.74625e-08	Filip1l
Trp53	0.466415	2.76514e-08	Pde7b
Trp53	0.631654	2.83691e-08	Epha2
Trp53	1.18934	2.85579e-08	Styk1
Trp53	1.87576	2.91427e-08	Gm26776
Trp53	0.814963	2.97369e-08	Enc1
Trp53	1.11871	3.3136e-08	Sar1b
Trp53	1.21321	3.33773e-08	Klf7
Trp53	1.21574	3.78358e-08	Olfm2
Trp53	0.930159	3.92853e-08	Ralb
Trp53	0.858353	4.0857e-08	Ephb1
Trp53	0.90372	4.39165e-08	Pvt1
Trp53	1.22544	4.47341e-08	Clstn2
Trp53	0.668475	4.6565e-08	Trp53i11
Trp53	0.732926	4.76345e-08	Rspo1
Trp53	1.1969	5.24374e-08	Cybrd1
Trp53	1.32138	5.26206e-08	Plxdc2
Trp53	1.25088	6.01043e-08	Tjp2
Trp53	1.54597	6.18626e-08	Nfix
Trp53	0.891256	6.23503e-08	Tor2a
Trp53	1.66066	6.30972e-08	Fat4
Trp53	1.11207	6.46893e-08	Ror2
Trp53	1.24635	6.49047e-08	Cox5a
Trp53	0.892385	6.57731e-08	Surf4
Trp53	0.503322	6.59792e-08	Rasgef1b
Trp53	0.960565	6.65322e-08	Nrg1
Trp53	0.844662	6.89197e-08	Morn2
Trp53	0.762456	7.20394e-08	Tcf21
Trp53	0.826943	7.21937e-08	Atp1b1
Trp53	0.887512	7.56222e-08	Gem
Trp53	1.0018	7.6338e-08	Dcun1d4
Trp53	1.01197	7.6615e-08	Nhp2
Trp53	2.0991	7.82698e-08	Lypd1
Trp53	1.86224	7.92104e-08	Lbh
Trp53	1.20862	8.076e-08	Arhgap20
Trp53	0.961931	8.54304e-08	Gorasp2
Trp53	0.325124	8.72439e-08	Wt1
Trp53	1.07142	9.42754e-08	Eif5a
Trp53	0.97738	9.49214e-08	C1ql1
Trp53	1.38197	9.72374e-08	Serpinh1
Trp53	1.49906	1.00346e-07	Itih5
Trp53	0.99818	1.01086e-07	Mir155hg
Trp53	0.971227	1.07113e-07	Gle1
Trp53	1.38462	1.10101e-07	Nrxn3
Trp53	1.59542	1.14089e-07	Slc7a8
Trp53	0.987228	1.14153e-07	Thsd7a
Trp53	0.995982	1.16376e-07	Bcl11a
Trp53	1.17017	1.22866e-07	Cacnb2
Trp53	0.877848	1.27299e-07	Ahr
Trp53	0.778205	1.33414e-07	Fnip2
Trp53	1.34481	1.33911e-07	Hoxc4
Trp53	1.34288	1.37915e-07	Gm15398
Trp53	0.996227	1.39409e-07	Nfatc1
Trp53	0.768839	1.45949e-07	Dpyd
Trp53	0.897428	1.49514e-07	Kitl
Trp53	1.27105	1.66089e-07	Lhfpl2
Trp53	0.913653	1.66588e-07	Idh3a
Trp53	1.45197	1.70674e-07	Egr4
Trp53	0.878824	1.72794e-07	Ybx1
Trp53	1.07907	1.76899e-07	Zfp629
Trp53	0.615505	1.89372e-07	Ctnna3
Trp53	1.1325	1.9493e-07	Glrx3
Trp53	1.67208	1.95128e-07	Smad9
Trp53	1.22301	1.96917e-07	Ankrd44
Trp53	1.38178	2.01009e-07	Nck2
Trp53	0.641472	2.053e-07	Gas6
Trp53	0.805639	2.09536e-07	Cdh13
Trp53	0.949353	2.18087e-07	Dera
Trp53	0.835278	2.26502e-07	Sept9
Trp53	1.00558	2.34798e-07	Isg15
Trp53	1.28643	2.45902e-07	Galnt14
Trp53	1.49361	2.58322e-07	Lrrc4c
Trp53	1.30577	2.59384e-07	Des
Trp53	0.834478	2.62819e-07	Myo5b
Trp53	0.913199	2.65652e-07	Gap43
Trp53	1.29375	2.74128e-07	Gramd1b
Trp53	1.34568	2.76548e-07	Dcc
Trp53	0.750122	2.76983e-07	Heatr1
Trp53	1.11945	2.78222e-07	Pgls
Trp53	1.05184	2.80716e-07	Uqcrq
Trp53	1.04637	2.81384e-07	1010001N08Rik
Trp53	0.926222	2.82416e-07	Ramp2
Trp53	1.15361	2.90506e-07	Satb2
Trp53	1.43675	3.44771e-07	Fgd6
Trp53	0.757354	3.46871e-07	Fgfrl1
Trp53	1.42798	3.50787e-07	Cnksr3
Trp53	1.0583	3.70784e-07	Limch1
Trp53	0.557141	3.73573e-07	Hand1
Trp53	0.93259	3.93876e-07	Ftsj3
Trp53	1.16392	3.94652e-07	Arhgdia
Trp53	1.07511	3.98455e-07	Efna2
Trp53	0.904248	3.99573e-07	Pus3
Trp53	0.9692	4.01644e-07	Car8
Trp53	0.795678	4.08927e-07	Bcl7a
Trp53	0.987806	4.121e-07	Lamtor4
Trp53	1.1402	4.20485e-07	Rpl22l1
Trp53	1.09834	4.30091e-07	Ckap4
Trp53	0.923308	4.42508e-07	Ndn
Trp53	1.00554	4.45323e-07	Nfic
Trp53	0.806222	4.53145e-07	Proser1
Trp53	0.796682	4.70936e-07	Dnajb11
Trp53	1.18628	4.73249e-07	Klf6
Trp53	0.759127	4.96873e-07	Gfer
Trp53	0.852766	5.05578e-07	Shisa4
Trp53	0.577952	5.0777e-07	Afp
Trp53	1.16818	5.1481e-07	Ctsd
Trp53	0.763483	5.18388e-07	Plxna2
Trp53	0.995993	5.32207e-07	Flnc
Trp53	1.01714	5.62122e-07	Pin1
Trp53	0.667104	5.62452e-07	Klk8
Trp53	1.29191	5.76282e-07	Itm2b
Trp53	1.06414	5.87746e-07	Tnc
Trp53	0.874579	5.93123e-07	Agrp
Trp53	0.77412	6.43342e-07	Specc1
Trp53	2.49281	6.64509e-07	Ache
Trp53	0.906465	6.85964e-07	Irf2
Trp53	1.56146	7.01898e-07	Prrx1
Trp53	0.689018	7.70295e-07	Lrp12
Trp53	0.976981	7.89343e-07	Ptprj
Trp53	1.15583	8.26504e-07	Myof
Trp53	1.03376	8.52291e-07	Unc119
Trp53	1.06789	8.60568e-07	Fryl
Trp53	0.730951	1.05829e-06	Map1b
Trp53	1.6968	1.06646e-06	Rack1
Trp53	1.15565	1.0896e-06	Ugt2b34
Trp53	1.08358	1.09864e-06	Ssbp4
Trp53	0.365254	1.1124e-06	Rbfox1
Trp53	0.92059	1.2609e-06	Zfp385a
Trp53	1.10628	1.28221e-06	Adgra3
Trp53	0.77157	1.30445e-06	Crtac1
Trp53	0.970079	1.49376e-06	Adam19
Trp53	1.11353	1.54852e-06	Fkbp1a
Trp53	1.06159	1.56932e-06	Tmed9
Trp53	0.929171	1.60642e-06	Gas7
Trp53	0.994428	1.67351e-06	Crtap
Trp53	0.901844	1.74378e-06	Fmnl2
Trp53	0.843508	1.92354e-06	Pde4a
Trp53	1.15695	2.00462e-06	Adam12
Trp53	0.542848	2.0728e-06	Tnfsf9
Trp53	1.16321	2.14838e-06	Serpini1
Trp53	0.877423	2.16666e-06	Dapk1
Trp53	1.28481	2.3115e-06	Piezo2
Trp53	0.291492	2.49063e-06	Mir17hg
Trp53	1.03071	2.50866e-06	Prelid1
Trp53	0.931706	2.52399e-06	Pgm1
Trp53	0.626205	2.53658e-06	Bmp2
Trp53	0.986446	2.67599e-06	Ak1
Trp53	0.840477	2.90654e-06	Lap3
Trp53	0.815355	2.99166e-06	Jade1
Trp53	0.892976	3.12856e-06	Btbd10
Trp53	1.15072	3.24511e-06	Krtcap2
Trp53	0.490593	3.64474e-06	Fsip1
Trp53	0.964112	3.74259e-06	Samd5
Trp53	0.82001	4.08114e-06	Fap
Trp53	0.853963	4.08315e-06	Hypk
Trp53	0.635312	4.10298e-06	Spon1
Trp53	1.51904	4.1196e-06	Esrp1
Trp53	0.918788	4.14189e-06	Dock9
Trp53	1.03634	4.32163e-06	Mdn1
Trp53	1.01422	4.64857e-06	Slc39a7
Trp53	1.21945	4.7745e-06	Lingo2
Trp53	1.96758	4.87612e-06	Rasgef1c
Trp53	1.08523	5.18347e-06	Atp6v0e
Trp53	1.8283	5.30323e-06	Txk
Trp53	0.839244	5.37578e-06	Ica1
Trp53	0.836211	6.00374e-06	Lrrfip1
Trp53	0.844166	6.11829e-06	Nkiras2
Trp53	0.933127	6.2235e-06	Fkbp9
Trp53	0.781441	6.46744e-06	Khdrbs3
Trp53	0.628444	6.48235e-06	Csad
Trp53	0.867681	6.61186e-06	Tagln
Trp53	0.31333	6.69886e-06	Stom
Trp53	0.756476	6.8833e-06	Mest
Trp53	0.986902	6.93409e-06	Pofut2
Trp53	0.856868	7.00613e-06	Ppil3
Trp53	0.954297	7.46952e-06	Dab1
Trp53	1.04605	7.75898e-06	Dst
Trp53	0.772288	8.04324e-06	Cxcl10
Trp53	1.1515	8.58843e-06	Bin3
Trp53	2.65402	8.6313e-06	Nacad
Trp53	1.04664	9.12456e-06	Plcb1
Trp53	0.876057	9.92332e-06	Nin
Trp53	0.98153	1.00015e-05	Ywhah
Trp53	2.02752	1.0024e-05	Arnt2
Trp53	0.877802	1.02783e-05	Mxd4
Trp53	0.815627	1.039e-05	Sned1
Trp53	1.00773	1.041e-05	Spcs1
Trp53	0.757051	1.04171e-05	Prkar2a
Trp53	0.840044	1.0577e-05	Apbb2
Trp53	1.29553	1.07523e-05	Hdac9
Trp53	1.01364	1.14022e-05	Pdgfc
Trp53	0.952558	1.14231e-05	E2f3
Trp53	1.02414	1.14428e-05	Vav3
Trp53	0.901858	1.15864e-05	Alas1
Trp53	1.17367	1.16401e-05	Rpl4
Trp53	0.857681	1.20224e-05	Dusp10
Trp53	0.796214	1.22626e-05	Mak16
Trp53	0.816112	1.22793e-05	Ppp5c
Trp53	1.52981	1.22805e-05	S100a3
Trp53	0.653824	1.24546e-05	Hhip
Trp53	2.29371	1.25377e-05	Gm15473
Trp53	0.952751	1.28819e-05	Efcab2
Trp53	0.911348	1.29724e-05	Sh3gl3
Trp53	1.01688	1.36125e-05	Selenof
Trp53	1.09302	1.37112e-05	Tmem50a
Trp53	0.74983	1.41768e-05	Pno1
Trp53	1.10509	1.50389e-05	Vcp
Trp53	0.827617	1.50545e-05	Bhlhe40
Trp53	0.905963	1.51301e-05	Rnf180
Trp53	1.37868	1.51611e-05	Hspb7
Trp53	1.16548	1.5909e-05	Ubxn4
Trp53	1.40298	1.64148e-05	Wnk2
Trp53	0.870575	1.66485e-05	Otud7a
Trp53	0.423653	1.72718e-05	Ptma
Trp53	0.887669	1.77492e-05	Tgif1
Trp53	0.734016	1.79739e-05	Epm2a
Trp53	1.1157	1.82355e-05	Cntn1
Trp53	0.741227	1.82756e-05	Csrp1
Trp53	0.713045	1.87828e-05	Zadh2
Trp53	0.94396	1.89066e-05	Dhrs7
Trp53	0.837942	2.0029e-05	Mecom
Trp53	1.41449	2.05019e-05	P4hb
Trp53	1.00432	2.07969e-05	Edf1
Trp53	0.818674	2.10961e-05	F3
Trp53	0.84401	2.12141e-05	Myh9
Trp53	0.8364	2.16309e-05	Plcl2
Trp53	0.963272	2.2087e-05	Dnah12
Trp53	0.852766	2.20976e-05	Dennd6a
Trp53	0.945497	2.25181e-05	Tmem2
Trp53	0.751305	2.44992e-05	Mark1
Trp53	0.778035	2.47585e-05	Plpp3
Trp53	0.850177	2.61971e-05	Zfp703
Trp53	0.551553	2.86445e-05	Rrad
Trp53	0.899642	2.87553e-05	Limd2
Trp53	0.995909	2.96203e-05	G3bp2
Trp53	0.846796	3.01149e-05	Casp4
Trp53	0.724088	3.06057e-05	Fbln5
Trp53	0.750633	3.06321e-05	Chchd10
Trp53	0.765551	3.07269e-05	mt-Cytb
Trp53	1.2648	3.12566e-05	Sfrp2
Trp53	0.631389	3.12706e-05	Nfkbiz
Trp53	1.65002	3.28037e-05	Gria1
Trp53	0.798967	3.40956e-05	Cdc14a
Trp53	0.850368	3.48415e-05	Lrrc59
Trp53	0.75565	3.50745e-05	Dixdc1
Trp53	1.1392	3.7074e-05	Cd44
Trp53	0.896698	3.71265e-05	Rdh10
Trp53	0.917108	3.73484e-05	Dctn2
Trp53	1.01916	3.86111e-05	Hs6st3
Trp53	1.15411	3.86576e-05	Sgk1
Trp53	1.02583	3.87518e-05	Utrn
Trp53	1.16362	3.9042e-05	Psmb3
Trp53	1.23148	3.90857e-05	Tbc1d9
Trp53	0.944298	4.04272e-05	Ptprm
Trp53	0.809381	4.11441e-05	Ndufa4l2
Trp53	0.84716	4.12595e-05	Ufm1
Trp53	0.92909	4.54085e-05	Ust
Trp53	0.569256	4.61477e-05	Upp1
Trp53	0.890021	4.68047e-05	Bend6
Trp53	1.30173	4.70609e-05	Pcdh17
Trp53	0.97037	5.04433e-05	Srp14
Trp53	0.828945	5.08736e-05	Fbxo22
Trp53	0.827343	5.13745e-05	Vps29
Trp53	1.14336	5.15406e-05	Cldn6
Trp53	0.857605	5.179e-05	Cul7
Trp53	0.770141	5.29408e-05	Git2
Trp53	0.903638	5.53896e-05	Grip1
Trp53	0.869903	5.62625e-05	Klhdc4
Trp53	1.50053	5.63359e-05	Epb41l4aos
Trp53	1.1045	5.72275e-05	Prex2
Trp53	1.23166	5.77511e-05	Col8a2
Trp53	1.04485	5.95021e-05	Rnf217
Trp53	1.12494	6.21692e-05	Zfp808
Trp53	1.31523	6.2868e-05	Itgav
Trp53	1.2497	6.37206e-05	Rnf152
Trp53	0.547083	6.38646e-05	Astn2
Trp53	1.07986	6.64895e-05	Etv1
Trp53	0.835777	6.77813e-05	Zfp511
Trp53	0.670451	6.86624e-05	Col27a1
Trp53	0.667861	6.96808e-05	Akap12
Trp53	0.870062	7.09859e-05	Abhd17a
Trp53	0.807941	7.25021e-05	Ier3ip1
Trp53	0.749369	7.33509e-05	Stard3nl
Trp53	0.81521	7.61522e-05	Mrpl58
Trp53	1.05592	8.06191e-05	Stat5b
Trp53	1.14374	8.28847e-05	Rrbp1
Trp53	0.702523	8.37074e-05	Asb4
Trp53	0.511964	8.37644e-05	Foxd1
Trp53	0.450255	8.41958e-05	Mdga2
Trp53	0.417974	9.16304e-05	Tec
Trp53	0.73709	9.18112e-05	Vps36
Trp53	0.892801	9.22772e-05	Eml5
Trp53	0.720763	9.32066e-05	Slco3a1
Trp53	1.36496	9.51245e-05	Hspa1a
Trp53	0.662488	9.95985e-05	Arc
Trp53	0.789455	0.000100803	Arhgap31
Trp53	1.11252	0.000101808	AC158554.1
Trp53	0.910242	0.00010206	Cct3
Trp53	0.794453	0.000102431	Maf
Trp53	1.02514	0.000104796	Tmeff1
Trp53	1.25587	0.00010837	Psmb8
Trp53	0.834139	0.000110814	Leprotl1
Trp53	0.786462	0.000111	Aig1
Trp53	0.814747	0.000112525	Mrpl51
Trp53	1.03578	0.000113029	Tspan5
Trp53	0.394734	0.000113765	Hs3st3a1
Trp53	0.421886	0.000121225	Cpz
Trp53	1.22955	0.000121925	Rec8
Trp53	0.870255	0.000122304	Has2
Trp53	0.971043	0.000127572	Nrxn2
Trp53	0.787015	0.000138358	Ublcp1
Trp53	1.167	0.000143883	Peg10
Trp53	1.21948	0.000145159	Tet3
Trp53	0.565876	0.000147133	Ihh
Trp53	0.604042	0.000154225	Csrnp2
Trp53	0.769111	0.000157994	Enho
Trp53	0.785584	0.000159485	C130073E24Rik
Trp53	0.913319	0.000163387	Ckb
Trp53	0.827376	0.000164122	Ptchd4
Trp53	1.35358	0.000166335	Ralyl
Trp53	0.804543	0.000166861	Dtd1
Trp53	1.1645	0.000170838	Atp5g1
Trp53	0.896594	0.000171882	Mkl2
Trp53	0.809966	0.000175384	Jagn1
Trp53	0.756968	0.000175495	Dtnb
Trp53	0.749444	0.000190854	Sfmbt1
Trp53	1.12917	0.00020063	Cttnbp2
Trp53	0.830075	0.000204758	Tm2d2
Trp53	0.707812	0.000207515	Dgcr6
Trp53	0.997411	0.000207628	Atp2b4
Trp53	0.648953	0.000217317	Actr3b
Trp53	0.924266	0.000223008	Hbegf
Trp53	0.714434	0.000225768	Sox9
Trp53	0.702048	0.000234054	Tmem214
Trp53	0.573588	0.000237143	Igfbp2
Trp53	0.593272	0.000238131	Crip2
Trp53	0.974571	0.000238132	Zfp451
Trp53	0.767078	0.000240422	Hras
Trp53	0.800626	0.000241826	Triobp
Trp53	0.679578	0.00024334	Dnajc3
Trp53	1.02669	0.000244919	Grik2
Trp53	0.291429	0.00024578	H3f3a
Trp53	0.75889	0.000256579	Psrc1
Trp53	0.751275	0.000263322	Mlec
Trp53	0.79495	0.000266619	Itgb5
Trp53	1.13692	0.000270579	Fat3
Trp53	0.610721	0.000271693	Angpt1
Trp53	0.804517	0.000280492	Sacs
Trp53	0.87261	0.000286545	Anxa6
Trp53	0.90209	0.000290244	Hsbp1
Trp53	1.37282	0.00029205	Hmox1
Trp53	0.743406	0.000292676	Chrm2
Trp53	0.631714	0.000295373	Adam23
Trp53	0.849659	0.000297155	Pop1
Trp53	0.915042	0.000298572	Nnmt
Trp53	1.0625	0.000299631	Sec61b
Trp53	1.07465	0.000299631	Palld
Trp53	0.63025	0.000301712	Ecm1
Trp53	1.01329	0.000304129	Fam19a2
Trp53	0.72323	0.00030715	Afdn
Trp53	1.00119	0.00031472	Pdcd6ip
Trp53	0.674722	0.000327209	Adamts19
Trp53	0.250842	0.000332236	Cacng4
Trp53	0.807594	0.000348353	Nmt1
Trp53	0.943136	0.000355661	Psmb1
Trp53	0.525129	0.000358587	Tub
Trp53	0.782103	0.000376859	Ddrgk1
Trp53	2.54125	0.000387857	Kcnj12
Trp53	1.14311	0.000390224	Map1lc3a
Trp53	1.12615	0.000400176	Lgals3
Trp53	0.775782	0.000400752	Rps20
Trp53	0.884967	0.000400916	Psmd3
Trp53	1.09446	0.000404125	Col16a1
Trp53	0.907642	0.000407923	Map1a
Trp53	0.920569	0.000411387	Tlcd2
Trp53	1.22759	0.000413088	Epha3
Trp53	0.876437	0.000435435	Cacybp
Trp53	0.834818	0.000437663	Zc2hc1a
Trp53	1.18874	0.000442735	Cd109
Trp53	1.4219	0.000449876	Adipoq
Trp53	0.87877	0.000452516	Peli2
Trp53	0.636327	0.00047473	Kcnd2
Trp53	0.779359	0.000482699	Sdk2
Trp53	0.427802	0.000490374	Rgs6
Trp53	0.795753	0.000516863	Pmm1
Trp53	1.46994	0.000532037	Agbl4
Trp53	0.85422	0.000534072	Glis3
Trp53	1.04001	0.000542543	Fbxw7
Trp53	0.450833	0.000545411	Pip5k1b
Trp53	0.713948	0.000548514	Ccdc124
Trp53	0.957976	0.00054907	Rer1
Trp53	1.05545	0.000558946	Timm13
Trp53	0.939404	0.000567844	Tmed10
Trp53	0.5615	0.000573777	Nfatc2
Trp53	1.07971	0.000575712	Lamp1
Trp53	0.856915	0.00057672	Gm17501
Trp53	1.09722	0.000579334	Svil
Trp53	1.07987	0.000579395	Nes
Trp53	0.68015	0.000588027	Cdh10
Trp53	0.961255	0.000592245	Spcs2
Trp53	0.782808	0.000602141	Psmc2
Trp53	0.825372	0.000602384	Cers4
Trp53	0.798992	0.000605038	Sema4a
Trp53	0.265453	0.000611872	Gmpr
Trp53	0.726758	0.000615591	Vps13a
Trp53	1.04819	0.000622606	F630040K05Rik
Trp53	0.748601	0.000645428	2024-03-05
Trp53	0.768599	0.000645948	Taf12
Trp53	0.337223	0.000653013	Sfrp1
Trp53	1.19779	0.000722841	Prickle2
Trp53	0.763943	0.000723276	Ssh1
Trp53	0.985252	0.00076323	Sh3rf1
Trp53	0.706326	0.000772467	Lman2
Trp53	1.01274	0.000777747	Actn1
Trp53	0.890072	0.000788413	Lamtor1
Trp53	1.09396	0.000801783	Sec62
Trp53	1.06163	0.000802585	3110021N24Rik
Trp53	0.390229	0.000806435	Hs3st5
Trp53	0.722948	0.000845743	Wnt5a
Trp53	0.756006	0.00087705	Eif2b2
Trp53	1.03759	0.000895612	Mpp7
Trp53	0.83093	0.000908778	Tiam2
Trp53	0.981216	0.000914746	Fblim1
Trp53	1.59008	0.000916816	Gm12511
Trp53	0.80735	0.000941529	Hand2
Trp53	0.938883	0.000951597	Atp8a1
Trp53	0.703282	0.000958744	Sigmar1
Trp53	0.981603	0.000987378	Ppp1ca
Trp53	0.819571	0.000988189	Sntb1
Cbfb	5.57323	2.33682e-42	Gm2721
Cbfb	5.57297	3.96612e-34	Gm26905
Cbfb	5.67407	3.152e-20	Gm36356
Cbfb	4.46355	2.37287e-19	Il1rl1
Cbfb	5.48658	2.74767e-19	Csnka2ip
Cbfb	5.26106	5.61405e-19	Gm31698
Cbfb	4.80594	4.3945e-18	AC127568.1
Cbfb	4.0001	1.33049e-17	Sctr
Cbfb	5.08345	1.64938e-16	Gm33609
Cbfb	5.25812	3.00243e-16	Gpr87
Cbfb	3.92	2.65768e-14	Fermt1
Cbfb	3.85035	6.33658e-12	Enthd1
Cbfb	3.88543	2.7748e-11	F630040K05Rik
Cbfb	3.41234	3.19649e-11	Rps16
Cbfb	4.47845	4.65981e-11	Arhgap15
Cbfb	5.30089	1.3578e-10	Gm3985
Cbfb	3.47714	4.1589e-10	Krt16
Cbfb	4.24065	4.45318e-10	Spata16
Cbfb	4.75393	8.65752e-10	Lce1f
Cbfb	4.66758	3.03498e-09	Ifi203
Cbfb	3.16814	7.9667e-09	5330416C01Rik
Cbfb	4.18526	8.01347e-09	Slc25a48
Cbfb	3.78179	9.73213e-09	Cpeb1
Cbfb	3.78842	1.31205e-08	Col28a1
Cbfb	3.55112	1.26712e-07	Map3k21
Cbfb	4.17309	2.20005e-07	Nckap1l
Cbfb	5.01239	2.89794e-07	Ugt8a
Cbfb	3.34694	3.24405e-07	Odaph
Cbfb	4.62201	4.95162e-07	Gm48236
Cbfb	1.79142	5.89547e-07	Ivl
Cbfb	3.77971	8.58243e-07	Serpinb2
Cbfb	3.61986	1.20406e-06	Cd200r3
Cbfb	1.75517	1.31446e-06	Foxd1
Cbfb	3.08575	1.8796e-06	Fsip1
Cbfb	2.58854	4.9902e-06	Fmn1
Cbfb	2.74914	6.86117e-06	Vgf
Cbfb	3.83164	7.33455e-06	Baalc
Cbfb	3.37447	8.18302e-06	Il24
Cbfb	3.26328	9.40573e-06	Lif
Cbfb	5.11942	1.14809e-05	Gm30692
Cbfb	3.71339	1.38668e-05	Gm3331
Cbfb	3.18927	1.65821e-05	Gm44507
Cbfb	2.81175	2.31311e-05	Dmp1
Cbfb	4.836	2.5776e-05	D930032P07Rik
Cbfb	2.87736	3.29272e-05	Saa1
Cbfb	1.19061	4.26967e-05	Cxcl14
Cbfb	3.8274	4.71622e-05	1700060C16Rik
Cbfb	3.59915	4.72296e-05	Wnk2
Cbfb	2.6644	6.22583e-05	Plppr5
Cbfb	2.74013	6.56393e-05	Mapk13
Cbfb	3.7309	9.24815e-05	Loxhd1
Cbfb	2.88903	9.27644e-05	Slc22a4
Cbfb	3.80355	0.000129825	Kcnk10
Cbfb	4.47537	0.000138782	Asic5
Cbfb	3.23004	0.000154441	Grin2a
Cbfb	3.26394	0.000177853	Pcdh15
Cbfb	3.18087	0.000192021	Phf24
Cbfb	1.79852	0.000194731	Rps8
Cbfb	3.00833	0.000237959	Gm12295
Cbfb	3.20891	0.000238471	Calml3
Cbfb	3.92667	0.000243508	Nkx6-2
Cbfb	2.42903	0.000304712	Sbsn
Cbfb	3.58707	0.000315994	Areg
Cbfb	4.14301	0.000326496	Cckbr
Cbfb	2.35711	0.000338477	Gpr39
Cbfb	2.44025	0.000383979	Hspa8
Cbfb	1.96833	0.000403129	S100a1
Cbfb	2.62726	0.000479818	Ildr2
Cbfb	3.60563	0.000486144	Fgf1
Cbfb	1.74386	0.000598072	Nppc
Cbfb	1.48183	0.000616108	Rpl38
Cbfb	1.65216	0.00067031	Rpl13
Cbfb	1.55381	0.000694506	Cxcl12
Cbfb	3.96698	0.000726883	Erg
Cbfb	2.95749	0.000864419	2024-03-11
Cbfb	1.70072	0.000990873	Maml2
Cbfb	1.94819	0.000992227	Mif
Lhx8	5.19173	1.08462e-80	Lypd2
Lhx8	4.33517	2.29689e-75	Hoxd11
Lhx8	5.00324	1.61912e-74	Sst
Lhx8	4.59202	2.48182e-73	Prokr2
Lhx8	3.9984	1.36731e-65	Cbln2
Lhx8	4.17116	3.22548e-65	Hoxa10
Lhx8	4.18491	2.18923e-64	Gm29669
Lhx8	3.95423	1.15542e-62	Tfap2a
Lhx8	4.5935	1.28429e-61	Cxcl14
Lhx8	3.54733	8.14065e-52	Gria2
Lhx8	3.50655	2.80121e-50	G630016G05Rik
Lhx8	2.75717	4.38304e-48	Fam19a1
Lhx8	2.68054	8.85521e-48	Gdf10
Lhx8	5.08543	4.64941e-47	Lhx2
Lhx8	3.43208	1.32537e-46	Ugt8a
Lhx8	4.58734	1.6766e-46	Gm33981
Lhx8	1.68201	1.67909e-46	Cdh8
Lhx8	4.41988	1.02668e-43	Shisa3
Lhx8	3.43574	1.76228e-42	Nkx2-1
Lhx8	3.79375	1.82406e-41	Chodl
Lhx8	3.61844	5.04619e-41	Gm32014
Lhx8	3.55525	1.06874e-39	Meox2
Lhx8	3.54174	3.05631e-39	Rxfp1
Lhx8	2.22984	3.59529e-39	Cpa6
Lhx8	4.43606	3.7163e-39	Trpc4
Lhx8	3.73518	1.48205e-38	5330416C01Rik
Lhx8	4.36645	4.99747e-38	4930544M13Rik
Lhx8	3.21787	1.2227e-35	Zfp804a
Lhx8	3.04563	2.46198e-35	Fam155a
Lhx8	2.82468	2.84161e-35	Isl1
Lhx8	4.50939	2.92838e-35	Fgl2
Lhx8	4.21712	1.24745e-33	Txk
Lhx8	3.47937	6.75995e-33	Gm47868
Lhx8	2.97034	6.8512e-33	Nrn1
Lhx8	3.0509	4.52115e-32	Ifi203
Lhx8	3.57372	6.45922e-32	Lrrc7
Lhx8	4.25559	8.95478e-32	Insm1
Lhx8	3.38608	1.34167e-31	Syn3
Lhx8	3.16148	1.47424e-31	Tbx18
Lhx8	4.09816	3.59443e-31	A630095N17Rik
Lhx8	3.02131	1.79973e-30	Lrrn3
Lhx8	2.86128	6.85543e-30	Gfra1
Lhx8	2.38848	1.38624e-29	Ccdc85a
Lhx8	2.55966	1.57897e-29	Lrp4
Lhx8	2.49611	1.72418e-29	Lgi2
Lhx8	3.38396	3.29833e-29	Shox2
Lhx8	4.31903	8.72763e-29	Aldh1a2
Lhx8	2.39393	1.3049e-28	Serinc2
Lhx8	2.35591	2.81306e-28	Hpse2
Lhx8	2.4804	3.11993e-28	Filip1
Lhx8	2.32762	3.37542e-28	Lmo2
Lhx8	3.73028	5.88348e-28	Gm40658
Lhx8	3.87806	1.25272e-27	Pkib
Lhx8	3.34065	1.3249e-27	Bhlhe22
Lhx8	2.59116	1.81491e-27	Tbx4
Lhx8	4.96034	2.35621e-27	Ifi205
Lhx8	3.08456	3.5246e-27	Hopx
Lhx8	3.6927	3.5891e-27	Hs3st5
Lhx8	2.66082	5.95781e-27	Cntn5
Lhx8	3.48957	7.91747e-27	Foxl2
Lhx8	2.41252	9.91968e-27	Mapk13
Lhx8	3.04613	1.52849e-26	Ebf2
Lhx8	5.13103	4.0407e-26	Aloxe3
Lhx8	4.12192	9.04467e-26	Ccl4
Lhx8	3.09101	1.05068e-25	Erbb4
Lhx8	2.44287	2.06806e-25	Rerg
Lhx8	4.70693	2.62827e-25	A930001A20Rik
Lhx8	2.71788	2.68166e-25	Gpm6a
Lhx8	2.96184	5.44012e-25	Etv1
Lhx8	3.03536	2.13139e-24	Mapk10
Lhx8	2.93463	3.7672e-24	Ncam2
Lhx8	1.37228	4.00988e-24	Trim55
Lhx8	2.74566	8.1778e-24	Luzp2
Lhx8	2.38433	1.01421e-23	Sparc
Lhx8	2.11752	1.77983e-23	Slc22a4
Lhx8	3.46655	2.07042e-23	Halr1
Lhx8	2.83131	2.56459e-23	Tox3
Lhx8	2.06668	3.50777e-23	Npy
Lhx8	2.8702	6.3738e-23	Gpr176
Lhx8	2.89406	8.79538e-23	Npr3
Lhx8	2.39857	1.06786e-22	Frzb
Lhx8	2.39077	1.48873e-22	Synpo2
Lhx8	2.96622	1.88551e-22	Sorcs1
Lhx8	2.27561	1.95483e-22	Fgf12
Lhx8	2.82694	2.05765e-22	Rprm
Lhx8	4.08554	2.52472e-22	Epha5
Lhx8	2.1344	2.61115e-22	Dcc
Lhx8	3.38963	2.71404e-22	Cfh
Lhx8	3.0052	2.80149e-22	Grm7
Lhx8	2.72456	3.53817e-22	Asic2
Lhx8	3.2067	6.00722e-22	Onecut2
Lhx8	2.58061	8.76407e-22	Slc24a2
Lhx8	3.45228	1.29718e-21	Ogn
Lhx8	2.55501	2.36816e-21	Uba7
Lhx8	2.33286	2.6033e-21	Slc25a48
Lhx8	1.80581	2.60501e-21	Krt8
Lhx8	2.37409	3.17192e-21	Gria4
Lhx8	1.88093	3.26541e-21	Hoxd9
Lhx8	3.12225	6.45155e-21	Mdga1
Lhx8	3.02158	1.03003e-20	Arnt2
Lhx8	1.9421	1.37831e-20	Lmx1a
Lhx8	2.52425	3.08074e-20	Ldlrad4
Lhx8	2.60159	3.13757e-20	Matn2
Lhx8	2.68107	3.61385e-20	Pax3
Lhx8	2.28746	3.77365e-20	Opcml
Lhx8	1.66908	5.61467e-20	Pmp22
Lhx8	2.6653	6.86675e-20	Hist3h2ba
Lhx8	2.57613	7.76238e-20	2024-03-03
Lhx8	1.43079	8.8279e-20	Krt18
Lhx8	1.68923	1.18843e-19	Vstm2b
Lhx8	2.19286	1.67113e-19	Epb41l4a
Lhx8	1.94438	2.50361e-19	Stat3
Lhx8	1.80788	3.15139e-19	Ramp2
Lhx8	2.2868	3.33774e-19	Wt1
Lhx8	3.30536	4.52161e-19	Lrrc4c
Lhx8	1.45014	5.19111e-19	Rspo3
Lhx8	2.8978	5.37063e-19	Cadps2
Lhx8	2.78044	5.80392e-19	Galnt18
Lhx8	3.9603	6.29298e-19	Fgf2
Lhx8	2.484	7.06432e-19	Adgrv1
Lhx8	2.6464	7.97337e-19	Ntrk2
Lhx8	3.52156	8.68245e-19	Sema3c
Lhx8	3.38741	9.82036e-19	Dazl
Lhx8	2.77723	1.14025e-18	Lurap1l
Lhx8	1.82697	1.61792e-18	Dlk1
Lhx8	2.21578	1.69512e-18	Itga8
Lhx8	0.924853	1.77317e-18	Trpm3
Lhx8	2.30887	1.81397e-18	Hlf
Lhx8	2.07536	2.20546e-18	Arhgap24
Lhx8	1.9093	2.24328e-18	Prtg
Lhx8	1.28627	2.72088e-18	Gsc
Lhx8	2.71045	2.84493e-18	Phf19
Lhx8	3.2755	4.20577e-18	Penk
Lhx8	2.24652	4.87223e-18	Fsip1
Lhx8	3.3448	6.48979e-18	Klhl14
Lhx8	1.39091	7.92871e-18	Postn
Lhx8	2.2776	1.2293e-17	Sorcs2
Lhx8	2.5016	1.38742e-17	Parp9
Lhx8	1.70108	1.40903e-17	Igfbp7
Lhx8	2.00482	1.64701e-17	4933412O06Rik
Lhx8	4.06718	2.11268e-17	Qrfpr
Lhx8	3.48878	2.36332e-17	Six1
Lhx8	1.9824	2.63923e-17	Fn1
Lhx8	1.72459	3.4958e-17	Eva1a
Lhx8	2.35455	3.93596e-17	Pclo
Lhx8	1.47667	6.36314e-17	Col18a1
Lhx8	2.45672	1.15621e-16	Calcrl
Lhx8	3.51591	1.27137e-16	Lor
Lhx8	2.49896	1.3186e-16	Rspo2
Lhx8	2.85923	1.40344e-16	C130073E24Rik
Lhx8	2.71368	1.41257e-16	Gramd1b
Lhx8	1.98666	1.60836e-16	Lsp1
Lhx8	1.8297	1.86483e-16	Sox2
Lhx8	3.20393	1.9041e-16	Map2
Lhx8	3.56317	2.21641e-16	Cd274
Lhx8	3.49856	2.67879e-16	Iqsec3
Lhx8	2.67996	3.3211e-16	Atp1a2
Lhx8	3.47648	3.38233e-16	Csmd1
Lhx8	2.6242	3.45234e-16	Slc26a8
Lhx8	1.84736	3.76752e-16	Mir155hg
Lhx8	2.72963	4.11531e-16	Frmd3
Lhx8	2.147	4.44952e-16	4930435F18Rik
Lhx8	1.45121	4.84909e-16	Rgs5
Lhx8	3.43439	4.99558e-16	Nts
Lhx8	2.8165	5.87364e-16	Rmst
Lhx8	3.65761	6.08002e-16	Pax9
Lhx8	2.72974	6.27414e-16	Chrm3
Lhx8	2.69736	7.30742e-16	Foxc1
Lhx8	2.04916	7.67876e-16	Igdcc3
Lhx8	2.38879	8.23568e-16	Prdm1
Lhx8	1.5345	9.99955e-16	Ifi27l2a
Lhx8	1.69975	1.1499e-15	Hoxc10
Lhx8	2.91106	1.15253e-15	Emcn
Lhx8	1.80824	2.07632e-15	Klk8
Lhx8	2.26025	2.367e-15	Sntb1
Lhx8	2.13961	2.38169e-15	Myocd
Lhx8	2.14849	2.42609e-15	Slc2a13
Lhx8	3.56222	3.79325e-15	Kcnc1
Lhx8	2.91077	4.45005e-15	Plcxd3
Lhx8	2.1337	6.40263e-15	Kcnq3
Lhx8	1.91037	7.08147e-15	Pcdh7
Lhx8	2.73798	7.91496e-15	Ntrk3
Lhx8	2.37472	8.27974e-15	Wif1
Lhx8	2.39738	8.88794e-15	Ptprt
Lhx8	2.01755	1.08237e-14	Ktn1
Lhx8	2.12072	1.09869e-14	Ston2
Lhx8	2.45754	1.18014e-14	Tle4
Lhx8	2.05374	1.20514e-14	Abcc9
Lhx8	2.96491	1.71932e-14	Zg16
Lhx8	2.69748	1.98288e-14	Mgp
Lhx8	4.03456	2.34479e-14	Car9
Lhx8	3.92931	2.98199e-14	Srrm4
Lhx8	1.92996	3.35692e-14	Zdhhc2
Lhx8	2.88408	3.50913e-14	Foxd1
Lhx8	1.72767	5.7051e-14	Gcnt2
Lhx8	1.9323	6.34291e-14	Kit
Lhx8	7.43026	8.50819e-14	Apba2
Lhx8	3.33683	9.04944e-14	Gm12295
Lhx8	3.75705	9.11435e-14	Ipcef1
Lhx8	2.21121	9.59999e-14	Mfap3l
Lhx8	1.55409	9.76957e-14	Junb
Lhx8	2.16553	1.17154e-13	Plagl1
Lhx8	3.81439	1.18124e-13	Nol4
Lhx8	3.19224	1.23422e-13	Hcn1
Lhx8	1.5573	1.34576e-13	Cystm1
Lhx8	1.78221	1.36651e-13	Mef2c
Lhx8	2.16562	1.46841e-13	Pde7b
Lhx8	2.06628	1.51596e-13	Ccdc141
Lhx8	3.13981	2.12241e-13	Pcsk6
Lhx8	0.428234	2.22501e-13	Stac
Lhx8	1.98535	2.78645e-13	Chd3os
Lhx8	1.1501	3.16465e-13	Dab1
Lhx8	3.01239	3.33461e-13	Col2a1
Lhx8	1.23696	3.66794e-13	Arhgap20
Lhx8	2.28088	3.74046e-13	Mtus1
Lhx8	3.23589	3.8674e-13	Gm15473
Lhx8	1.65525	4.73825e-13	Gnas
Lhx8	1.89083	5.94235e-13	Itpkb
Lhx8	1.28184	6.12035e-13	Eomes
Lhx8	1.69141	6.2389e-13	Gm266
Lhx8	2.04758	6.7062e-13	Cttnbp2
Lhx8	1.52769	7.92386e-13	Ica1
Lhx8	2.92415	8.72437e-13	Tecrl
Lhx8	1.61252	9.25312e-13	Fam69b
Lhx8	2.33424	9.51153e-13	Arg1
Lhx8	3.27864	1.05059e-12	Gm13889
Lhx8	1.77716	1.14544e-12	Ralyl
Lhx8	2.9762	1.53117e-12	Nkain2
Lhx8	0.876461	1.5636e-12	Col5a2
Lhx8	1.91832	2.62573e-12	Vegfc
Lhx8	2.71315	2.79907e-12	Galnt14
Lhx8	1.70707	3.40968e-12	Dopey2
Lhx8	2.49394	3.90207e-12	Sorbs2
Lhx8	1.89637	4.9463e-12	Mylk
Lhx8	1.74928	6.11531e-12	Nrxn3
Lhx8	3.56291	6.35181e-12	Lrrn1
Lhx8	1.52806	7.38426e-12	Ablim1
Lhx8	2.13979	7.61136e-12	Grik1
Lhx8	1.86128	7.68263e-12	Cdkn2a
Lhx8	4.19778	8.693e-12	C4bp
Lhx8	2.15112	9.31025e-12	Smox
Lhx8	4.35037	9.4209e-12	Krtap4-16
Lhx8	3.32813	1.03644e-11	Slc35f1
Lhx8	1.95815	1.14748e-11	Susd1
Lhx8	1.1977	1.2726e-11	Acta2
Lhx8	2.50061	1.29932e-11	Grid2
Lhx8	2.26723	1.35564e-11	Nkx2-3
Lhx8	1.62169	1.35571e-11	Ect2
Lhx8	2.86652	1.38336e-11	Dlgap2
Lhx8	2.09457	1.66676e-11	Ctnna3
Lhx8	1.9614	1.70135e-11	Tbc1d4
Lhx8	2.67786	1.72115e-11	Eya1
Lhx8	3.30913	2.18768e-11	Pnliprp1
Lhx8	2.57439	2.27965e-11	Hs6st3
Lhx8	2.42519	2.54299e-11	Elavl4
Lhx8	1.4266	3.20541e-11	Rragd
Lhx8	2.69006	3.4183e-11	Gabrb1
Lhx8	0.865834	3.66784e-11	Plppr1
Lhx8	1.92055	3.67537e-11	Selenop
Lhx8	3.57642	3.98552e-11	Kcnj12
Lhx8	1.83507	4.48454e-11	Lurap1
Lhx8	1.28126	4.52469e-11	Asb4
Lhx8	3.11242	4.6894e-11	Scn11a
Lhx8	1.54277	5.01616e-11	2024-03-11
Lhx8	1.31027	5.72799e-11	Calcr
Lhx8	2.55282	6.75007e-11	Syt1
Lhx8	1.64602	7.51053e-11	Arl6ip1
Lhx8	0.747036	7.96554e-11	Eya4
Lhx8	1.92097	8.71879e-11	Irx1
Lhx8	1.34839	8.93571e-11	Neat1
Lhx8	2.00938	9.88903e-11	Pam
Lhx8	2.11463	1.07636e-10	Bves
Lhx8	2.14645	1.08933e-10	Gm45881
Lhx8	1.97342	1.17514e-10	Hivep2
Lhx8	1.62494	1.20863e-10	Col4a1
Lhx8	1.48942	1.47047e-10	Cftr
Lhx8	1.74391	1.48793e-10	Nfkbiz
Lhx8	2.27256	1.60911e-10	Rnf152
Lhx8	1.37925	1.61776e-10	Trp53i11
Lhx8	1.61591	1.65701e-10	Zfp608
Lhx8	1.99614	1.71929e-10	Plppr3
Lhx8	2.13032	1.73401e-10	Mpl
Lhx8	1.51572	1.97803e-10	Spon1
Lhx8	1.89842	2.05383e-10	Igf2r
Lhx8	1.79218	2.39671e-10	Lrrc39
Lhx8	2.69119	2.98875e-10	Sphkap
Lhx8	2.68802	3.11013e-10	Ndnf
Lhx8	3.2349	3.87491e-10	Syt6
Lhx8	1.57977	3.88337e-10	Kctd11
Lhx8	1.8919	4.28853e-10	Nr4a1
Lhx8	2.13684	4.33763e-10	Zfp536
Lhx8	1.71477	5.36143e-10	Pknox2
Lhx8	1.95098	5.55853e-10	Itga4
Lhx8	1.96813	5.7211e-10	Cacnb2
Lhx8	1.18989	5.91828e-10	Bst2
Lhx8	1.24317	5.97484e-10	Ftl1
Lhx8	3.39989	6.29603e-10	Col28a1
Lhx8	0.842751	6.34204e-10	Pcp4l1
Lhx8	1.88258	6.8268e-10	Ltbp4
Lhx8	2.38015	7.12053e-10	Satb1
Lhx8	2.51671	7.47108e-10	Bend7
Lhx8	2.29343	9.61409e-10	Mecom
Lhx8	1.42134	9.92513e-10	Tll1
Lhx8	1.76079	1.00099e-09	Robo2
Lhx8	1.13727	1.03215e-09	Slc2a3
Lhx8	1.59921	1.23481e-09	Ntng1
Lhx8	2.74039	1.58631e-09	Mdga2
Lhx8	1.47467	1.63076e-09	Lrrfip1
Lhx8	2.48445	1.67199e-09	Jag1
Lhx8	0.886342	1.75596e-09	Reln
Lhx8	1.5068	1.78021e-09	Csmd2
Lhx8	1.23749	1.79285e-09	Nell1
Lhx8	1.70656	1.83258e-09	Itm2b
Lhx8	2.43089	1.85136e-09	Dusp4
Lhx8	2.42739	1.89901e-09	Nr5a2
Lhx8	1.43062	2.12182e-09	Cacna1d
Lhx8	1.76188	2.1515e-09	Thsd7a
Lhx8	1.39231	2.17163e-09	Lhx1
Lhx8	1.44571	2.25686e-09	Cgnl1
Lhx8	1.93083	2.3583e-09	Jam2
Lhx8	1.69104	2.40839e-09	Stx3
Lhx8	2.13187	2.71233e-09	Car8
Lhx8	2.24938	2.74439e-09	Prr16
Lhx8	0.83287	3.06742e-09	Hsd11b2
Lhx8	1.97509	3.09486e-09	Negr1
Lhx8	2.32299	3.22953e-09	Gm26870
Lhx8	3.70454	3.36572e-09	Notum
Lhx8	1.52288	3.55873e-09	Mme
Lhx8	1.43536	3.92445e-09	Lingo2
Lhx8	2.44569	4.15905e-09	Stk32a
Lhx8	0.419068	4.31976e-09	Glrb
Lhx8	1.45676	4.41092e-09	Grik2
Lhx8	1.59161	4.44723e-09	Des
Lhx8	1.9162	4.85134e-09	Ano1
Lhx8	1.91236	4.95624e-09	Hs3st3b1
Lhx8	1.4468	4.99596e-09	Adamts5
Lhx8	1.5979	5.43496e-09	Cenpe
Lhx8	2.05716	5.49022e-09	Prrg4
Lhx8	3.14467	5.72839e-09	Sostdc1
Lhx8	1.81209	6.2354e-09	Chst8
Lhx8	1.69628	6.6885e-09	Klf7
Lhx8	1.83117	7.39209e-09	Serinc5
Lhx8	2.39352	7.91831e-09	Cacna1i
Lhx8	1.42718	8.54924e-09	Mgst1
Lhx8	1.04037	9.29824e-09	Mars2
Lhx8	2.62605	9.68091e-09	Rapgef4
Lhx8	2.72127	1.05792e-08	Ldb2
Lhx8	1.72179	1.11668e-08	Cyp26a1
Lhx8	1.64686	1.15497e-08	Has2
Lhx8	1.47336	1.16723e-08	Hebp1
Lhx8	1.24309	1.25316e-08	Pard3b
Lhx8	2.55872	1.3024e-08	Myl4
Lhx8	1.54162	1.35245e-08	Kcnb2
Lhx8	1.84085	1.41002e-08	Scmh1
Lhx8	2.07401	1.4896e-08	Ntng2
Lhx8	0.866243	1.55313e-08	Dcn
Lhx8	1.32626	1.62929e-08	Trh
Lhx8	1.82957	1.65498e-08	Epha4
Lhx8	1.68567	1.66329e-08	Itga6
Lhx8	0.952378	1.73011e-08	Hhip
Lhx8	1.31942	1.81988e-08	Arhgdia
Lhx8	1.97543	1.86011e-08	Igsf9b
Lhx8	0.607378	2.23931e-08	AW551984
Lhx8	2.32141	2.36741e-08	S100a3
Lhx8	1.86664	2.80017e-08	Irx2
Lhx8	1.5271	2.86448e-08	Pdzd2
Lhx8	1.73767	2.91369e-08	Slc7a8
Lhx8	2.36267	2.91892e-08	Hic1
Lhx8	1.34405	3.08792e-08	Zfp629
Lhx8	1.98071	3.21537e-08	Col8a1
Lhx8	2.13195	3.62819e-08	Ell2
Lhx8	1.49472	3.63589e-08	Cntn3
Lhx8	1.5132	3.9174e-08	Atf3
Lhx8	1.6406	4.32812e-08	Serpini1
Lhx8	3.19175	4.76217e-08	Gm46401
Lhx8	2.29429	4.77519e-08	Cecr2
Lhx8	1.69551	4.96188e-08	Man1c1
Lhx8	1.67196	5.35328e-08	Med12l
Lhx8	1.40916	5.38292e-08	Pkp2
Lhx8	1.6309	5.42425e-08	Sdk1
Lhx8	0.727659	5.55668e-08	Vtn
Lhx8	1.82255	5.5731e-08	Car3
Lhx8	2.22064	5.78193e-08	Samd5
Lhx8	1.30729	5.81982e-08	Daglb
Lhx8	1.20399	5.9966e-08	Pde1a
Lhx8	2.32557	6.11761e-08	A330069E16Rik
Lhx8	1.33522	6.21652e-08	Ifitm3
Lhx8	1.33951	7.09725e-08	Greb1
Lhx8	1.21032	7.26235e-08	Ier3
Lhx8	1.78377	7.92494e-08	Dock9
Lhx8	0.984792	8.26444e-08	Shisa2
Lhx8	2.32644	8.43936e-08	Tlx1
Lhx8	1.73968	8.6e-08	Rora
Lhx8	3.58201	9.07995e-08	Alox8
Lhx8	1.69254	9.25533e-08	Rps6ka2
Lhx8	1.70732	9.45108e-08	Cd44
Lhx8	1.45276	1.04251e-07	Meox1
Lhx8	1.43179	1.14576e-07	Cenpf
Lhx8	1.23361	1.36041e-07	Hspa1a
Lhx8	1.78851	1.5087e-07	Pde4a
Lhx8	1.63559	1.51276e-07	Vgf
Lhx8	1.28887	1.54589e-07	Tbxas1
Lhx8	1.22256	1.70454e-07	Pde1c
Lhx8	1.72195	1.71229e-07	Ackr3
Lhx8	1.57989	1.72077e-07	Nectin1
Lhx8	1.66259	1.76338e-07	Enpep
Lhx8	1.5021	1.78644e-07	Adam19
Lhx8	1.86614	1.99757e-07	Cald1
Lhx8	1.6126	2.06212e-07	Col25a1
Lhx8	3.35402	2.22084e-07	Xkr7
Lhx8	3.96029	2.34684e-07	Cdh22
Lhx8	1.48821	2.45066e-07	Hgf
Lhx8	1.12441	2.55977e-07	Cobll1
Lhx8	1.56951	2.96102e-07	Zfp385a
Lhx8	1.88226	2.99322e-07	Cfap54
Lhx8	2.19801	4.03705e-07	Slc24a3
Lhx8	2.49151	4.16825e-07	Rsad1
Lhx8	1.93903	4.41105e-07	Cadm1
Lhx8	2.64441	4.55345e-07	Zdhhc14
Lhx8	1.33729	5.29626e-07	Pcgf5
Lhx8	1.47903	5.41891e-07	Megf10
Lhx8	2.24606	5.43601e-07	Folr1
Lhx8	0.586122	5.58802e-07	Kcnd2
Lhx8	1.77218	5.60792e-07	Gpc5
Lhx8	1.40602	5.77628e-07	Cdkn1a
Lhx8	1.46875	5.88387e-07	Cadps
Lhx8	1.71833	5.93653e-07	Bace2
Lhx8	2.20167	6.0777e-07	Unc5d
Lhx8	1.59092	6.11094e-07	Ttc39a
Lhx8	1.37932	6.22402e-07	Ephb1
Lhx8	0.820487	6.28138e-07	Atp2b4
Lhx8	3.04369	6.30788e-07	Abca1
Lhx8	1.48593	6.63319e-07	Fmnl3
Lhx8	2.66173	8.66944e-07	Aldh1a3
Lhx8	1.65794	8.80822e-07	Pmepa1
Lhx8	3.18268	9.37478e-07	Pde10a
Lhx8	1.5179	9.5481e-07	Pde3a
Lhx8	1.68129	9.74841e-07	Fbxo32
Lhx8	2.09058	9.81414e-07	Arl4a
Lhx8	2.16721	1.01644e-06	Pcdh10
Lhx8	3.48272	1.03566e-06	Nfasc
Lhx8	1.30043	1.10261e-06	Map1b
Lhx8	1.50156	1.13123e-06	Fam169a
Lhx8	1.15322	1.13809e-06	Mkx
Lhx8	2.02277	1.15787e-06	Cobl
Lhx8	1.72777	1.17436e-06	Gata4
Lhx8	1.56474	1.18556e-06	Ihh
Lhx8	1.30655	1.19034e-06	Olfm2
Lhx8	2.47	1.28346e-06	Nkain3
Lhx8	1.40403	1.28565e-06	Nr4a2
Lhx8	3.98468	1.30202e-06	Gm47771
Lhx8	1.43833	1.31217e-06	Lamb1
Lhx8	2.42463	1.4816e-06	D1Ertd622e
Lhx8	1.0783	1.48635e-06	Xkr4
Lhx8	1.58548	1.49899e-06	Grasp
Lhx8	1.607	1.50352e-06	Plcb4
Lhx8	1.3063	1.62316e-06	Hpgd
Lhx8	1.44778	1.67457e-06	Eya2
Lhx8	2.25018	1.71183e-06	Slit1
Lhx8	2.46426	1.75039e-06	Vav3
Lhx8	2.92801	1.84773e-06	Hsd17b2
Lhx8	2.36851	1.9071e-06	Fat3
Lhx8	1.52358	1.91919e-06	Tmbim1
Lhx8	2.13035	1.98786e-06	Grid1
Lhx8	3.05128	2.05583e-06	Slc7a10
Lhx8	2.09446	2.13271e-06	Nog
Lhx8	1.50876	2.19468e-06	Ankrd55
Lhx8	1.76829	2.28222e-06	Nr6a1
Lhx8	2.11919	2.36895e-06	A230001M10Rik
Lhx8	0.988764	2.38297e-06	Anxa6
Lhx8	2.64512	2.41374e-06	Galnt13
Lhx8	1.2708	2.62085e-06	Rgs7bp
Lhx8	1.33754	2.74222e-06	Mpp3
Lhx8	1.94794	2.75711e-06	Smoc1
Lhx8	1.87493	3.0257e-06	3110021N24Rik
Lhx8	1.39303	3.04843e-06	Sncaip
Lhx8	3.14354	3.11137e-06	Dpysl4
Lhx8	1.83177	3.53299e-06	Otx2
Lhx8	1.87219	3.56445e-06	Xylt1
Lhx8	1.26806	3.75939e-06	Apoa1
Lhx8	1.42819	3.88236e-06	Retreg2
Lhx8	2.01672	3.9124e-06	Calml4
Lhx8	0.621928	3.98395e-06	Gkn1
Lhx8	2.16732	4.02036e-06	Scube1
Lhx8	1.1992	4.11418e-06	Emb
Lhx8	1.37672	4.39269e-06	Tgfb3
Lhx8	2.03866	4.45203e-06	Sema7a
Lhx8	1.22279	5.07299e-06	Pid1
Lhx8	2.27268	5.10266e-06	Scara3
Lhx8	1.43229	5.17733e-06	F11r
Lhx8	2.15862	5.17801e-06	Apod
Lhx8	2.59179	5.52749e-06	Dlgap1
Lhx8	2.76609	5.5884e-06	Lrfn5
Lhx8	0.532263	5.63816e-06	Esrrg
Lhx8	3.89685	6.40721e-06	Btbd17
Lhx8	1.59952	6.43812e-06	Ubc
Lhx8	2.74089	6.57344e-06	Pou4f1
Lhx8	1.50814	6.74132e-06	Git2
Lhx8	1.21152	6.81427e-06	Tagln2
Lhx8	0.983718	6.82761e-06	S100a10
Lhx8	3.11298	7.18848e-06	2310026I22Rik
Lhx8	1.56192	7.2537e-06	Dennd4a
Lhx8	2.14834	7.27412e-06	Camk4
Lhx8	2.35799	7.37335e-06	Rxrg
Lhx8	1.1241	7.62445e-06	Shroom3
Lhx8	1.32778	7.64605e-06	En1
Lhx8	2.62149	8.09545e-06	Nrg3
Lhx8	1.82728	8.27483e-06	Fndc3a
Lhx8	1.25819	8.36334e-06	Epop
Lhx8	1.29277	9.10221e-06	Macrod2
Lhx8	1.03771	9.34621e-06	Pdlim3
Lhx8	1.48904	9.62901e-06	Rap2b
Lhx8	1.25131	1.00777e-05	Col5a1
Lhx8	1.24018	1.02395e-05	Akap6
Lhx8	2.17503	1.068e-05	Piezo2
Lhx8	1.02999	1.17888e-05	Rasef
Lhx8	1.06749	1.19784e-05	Adarb2
Lhx8	1.08834	1.2108e-05	Spock3
Lhx8	1.33647	1.2273e-05	Fam104a
Lhx8	1.64375	1.24636e-05	Phlda1
Lhx8	2.03953	1.25144e-05	Osr1
Lhx8	1.32791	1.29755e-05	Pmaip1
Lhx8	1.05626	1.307e-05	Fam161a
Lhx8	3.14051	1.33575e-05	Kcnk12
Lhx8	2.13557	1.35829e-05	Ppp1r14c
Lhx8	2.1555	1.4704e-05	Itgav
Lhx8	1.20469	1.49887e-05	Ctgf
Lhx8	2.29913	1.60296e-05	Ptger4
Lhx8	1.5312	1.63809e-05	Kcnma1
Lhx8	1.42197	1.64698e-05	Nfatc1
Lhx8	1.82007	1.65787e-05	Camk2n1
Lhx8	1.99654	1.74488e-05	Nrg1
Lhx8	0.462613	1.74508e-05	Cdx2
Lhx8	0.404976	1.78757e-05	Cables1
Lhx8	1.39673	1.84436e-05	Iqgap1
Lhx8	0.89369	1.91491e-05	Arc
Lhx8	1.57302	1.97518e-05	Atp1b1
Lhx8	0.369517	2.0388e-05	Derl3
Lhx8	1.20745	2.05582e-05	Gldc
Lhx8	1.48411	2.10717e-05	Rbms1
Lhx8	2.07584	2.22853e-05	Cachd1
Lhx8	1.02782	2.26507e-05	Fcgrt
Lhx8	1.19674	2.32785e-05	Abhd17a
Lhx8	2.14883	2.38267e-05	Plcl1
Lhx8	1.53842	2.39621e-05	Megf9
Lhx8	2.91918	2.44015e-05	Pdzrn4
Lhx8	1.06402	2.50855e-05	Tubb4b
Lhx8	2.5446	2.57445e-05	Adra1b
Lhx8	0.995846	2.83867e-05	Nrp2
Lhx8	1.81623	2.88137e-05	Bcl7a
Lhx8	2.37969	2.98745e-05	Dpysl3
Lhx8	2.10078	3.04574e-05	Id4
Lhx8	1.45502	3.24881e-05	Slco3a1
Lhx8	1.27521	3.315e-05	Klf2
Lhx8	2.08313	3.37295e-05	Atp8a1
Lhx8	1.49584	3.54854e-05	Slc18a2
Lhx8	1.37639	3.56483e-05	Cdh6
Lhx8	1.03615	3.56644e-05	Hsp90b1
Lhx8	1.72055	3.7228e-05	Ntm
Lhx8	2.10198	3.7592e-05	Peli2
Lhx8	1.40918	3.98326e-05	Pcsk2
Lhx8	3.21887	4.00665e-05	Ptpro
Lhx8	1.2313	4.31886e-05	Ctsl
Lhx8	1.70395	4.45371e-05	Lpcat2
Lhx8	0.306926	4.51767e-05	Serpinb6c
Lhx8	1.25509	4.67648e-05	Zfp385b
Lhx8	1.6958	4.68282e-05	Gab2
Lhx8	1.37419	4.86919e-05	Mcc
Lhx8	2.67096	5.16487e-05	Nefl
Lhx8	1.53891	5.37684e-05	Pdlim5
Lhx8	2.19874	5.39163e-05	Tox
Lhx8	1.91155	5.77358e-05	Kif26b
Lhx8	1.33674	6.01309e-05	Aspm
Lhx8	2.74722	6.20428e-05	Enthd1
Lhx8	1.1982	6.40651e-05	A230057D06Rik
Lhx8	0.589054	6.49439e-05	Cdh13
Lhx8	1.58122	6.73429e-05	Dennd5b
Lhx8	1.31379	6.89398e-05	Park2
Lhx8	1.67284	6.92899e-05	Tlcd2
Lhx8	1.51865	7.00557e-05	Trp53inp1
Lhx8	1.62832	7.60887e-05	Fryl
Lhx8	1.7393	7.63555e-05	Ngf
Lhx8	0.878471	8.03862e-05	Fam213a
Lhx8	0.416854	8.74027e-05	Dkk1
Lhx8	1.7435	9.25842e-05	F630040K05Rik
Lhx8	1.46138	9.50863e-05	Kitl
Lhx8	1.36848	9.53175e-05	Gm42906
Lhx8	1.91852	0.000104557	Fam110c
Lhx8	1.71342	0.00011536	Fzd1
Lhx8	4.05565	0.000116153	Fstl4
Lhx8	0.765844	0.000117403	Khdrbs2
Lhx8	1.47313	0.000117879	Dtna
Lhx8	1.64148	0.000123197	Dpyd
Lhx8	1.83215	0.000124037	Nkain1
Lhx8	1.00061	0.000124211	Bhlhe40
Lhx8	1.04647	0.000125268	Slc2a1
Lhx8	1.82044	0.000126438	Ppp1r1a
Lhx8	3.95595	0.000127502	Sgcz
Lhx8	1.33624	0.000130579	Top2a
Lhx8	2.11868	0.000133889	Mast1
Lhx8	1.45324	0.000134006	Igsf11
Lhx8	2.23101	0.00014647	Dach1
Lhx8	3.77477	0.000146682	Nkx6-2
Lhx8	2.25419	0.000153071	Iqgap2
Lhx8	1.47749	0.000153813	Adamts1
Lhx8	1.2167	0.000154367	Slit2
Lhx8	2.94706	0.000161052	D5Ertd615e
Lhx8	4.74878	0.000162357	Ache
Lhx8	1.54068	0.000164209	Slc16a10
Lhx8	0.934965	0.000164514	Arhgap29
Lhx8	1.33644	0.00016644	Tpd52
Lhx8	1.94143	0.000170511	Sema6a
Lhx8	2.80428	0.000178252	Gm4131
Lhx8	1.41034	0.00018645	Epb41l4aos
Lhx8	1.85321	0.000188341	Flrt3
Lhx8	1.3891	0.000193275	Fgd4
Lhx8	2.09542	0.000194649	F930017D23Rik
Lhx8	1.47405	0.000197046	Nhsl1
Lhx8	1.24524	0.000205469	Col4a2
Lhx8	2.96631	0.000208061	Kcne1
Lhx8	1.21182	0.000211753	Prkcb
Lhx8	1.2203	0.000213436	Gm42047
Lhx8	0.967991	0.000217691	Ly6e
Lhx8	1.41373	0.00023828	Limch1
Lhx8	2.39288	0.000245535	Ebf1
Lhx8	1.18296	0.000247658	Sort1
Lhx8	1.12775	0.000262571	Frmd5
Lhx8	1.41814	0.000270242	Pou3f1
Lhx8	2.39717	0.000308157	Ankrd44
Lhx8	1.40898	0.000317387	Sptbn1
Lhx8	2.23743	0.000324601	Nfil3
Lhx8	0.946506	0.000334558	Pitx1
Lhx8	1.20222	0.00035475	Bsg
Lhx8	1.86048	0.000360212	Tmeff2
Lhx8	1.9408	0.00037803	Tec
Lhx8	2.64369	0.000408778	Tmem163
Lhx8	1.54187	0.000417775	Fam214a
Lhx8	0.920774	0.000435422	Tbrg1
Lhx8	1.48646	0.000444003	Tnnt2
Lhx8	1.64178	0.000447307	Rrbp1
Lhx8	2.04455	0.000459108	Arhgap42
Lhx8	1.45274	0.000464368	Arhgap26
Lhx8	1.02668	0.000468358	Ckap4
Lhx8	2.52116	0.000490096	Tppp3
Lhx8	1.76631	0.000490367	Skil
Lhx8	1.13077	0.000503698	Brms1
Lhx8	0.940713	0.000505009	Fth1
Lhx8	2.17001	0.000536496	Ccnyl1
Lhx8	1.367	0.000539547	Plcb1
Lhx8	1.46414	0.0005571	Arhgap44
Lhx8	1.32232	0.000558135	Efs
Lhx8	1.83443	0.00056034	Kifc5b
Lhx8	0.855767	0.000576797	Gng5
Lhx8	1.46396	0.00058683	Prkg2
Lhx8	0.433486	0.000589587	Rhoj
Lhx8	0.572606	0.000600084	Hand1
Lhx8	1.31259	0.000630847	Hsf4
Lhx8	1.08546	0.000639486	Csrp2
Lhx8	2.12839	0.000644992	Hmcn1
Lhx8	2.0679	0.000684614	Bmpr1b
Lhx8	1.22628	0.000694926	Anln
Lhx8	1.53668	0.000706529	Gpr137c
Lhx8	0.878516	0.000711778	Rps2
Lhx8	0.988311	0.000722795	Dsp
Lhx8	0.975284	0.000751147	Cd81
Lhx8	1.69976	0.000775896	Spaca6
Lhx8	3.39833	0.000788258	Mgat5b
Lhx8	1.05734	0.000793294	Tubb6
Lhx8	1.21952	0.000839864	Cst3
Lhx8	1.2644	0.000864496	Ext1
Lhx8	1.61304	0.000864725	Dock3
Lhx8	1.12019	0.000884553	Atp6v0b
Lhx8	1.77232	0.000937752	Tjp2
Lhx8	0.573179	0.000957089	B530045E10Rik
Nr4a2	2.39614	5.52952e-19	Rps16
Nr4a2	2.04855	8.64191e-11	Ldha
Nr4a2	1.87135	1.68022e-10	Rps12
Nr4a2	1.54874	5.8395e-10	Rpl18a
Nr4a2	1.47222	1.6753e-09	Rps8
Nr4a2	1.53203	2.11444e-09	Rps2
Nr4a2	1.52915	4.45488e-08	Mif
Nr4a2	1.76799	5.32844e-08	Scn7a
Nr4a2	2.29466	8.70221e-08	Col16a1
Nr4a2	1.43727	1.25542e-07	Rpl13
Nr4a2	1.59071	1.79324e-07	Aldoa
Nr4a2	2.55287	1.95945e-07	Gm26945
Nr4a2	1.26215	4.0382e-07	Krt19
Nr4a2	1.36013	5.69213e-07	Rpsa
Nr4a2	1.59159	7.75608e-07	Col4a1
Nr4a2	2.56461	1.20318e-06	Notum
Nr4a2	2.16113	1.31136e-06	Col11a1
Nr4a2	1.17381	1.6385e-06	Rps20
Nr4a2	1.31346	2.23131e-06	Rps6
Nr4a2	1.06838	3.41183e-06	Rpl12
Nr4a2	2.53854	3.48396e-06	Col8a2
Nr4a2	2.95453	5.52375e-06	4933427D06Rik
Nr4a2	2.64886	9.09285e-06	Otof
Nr4a2	1.59882	9.90388e-06	Cbln1
Nr4a2	1.43152	1.19759e-05	Rps26
Nr4a2	1.72685	1.32828e-05	Serpinb6b
Nr4a2	1.7058	1.37371e-05	Kcnb2
Nr4a2	0.816119	1.63224e-05	Rpl32
Nr4a2	1.19889	1.79922e-05	Rplp1
Nr4a2	4.92416	1.87435e-05	Rdh8
Nr4a2	1.92019	2.16746e-05	Kcna1
Nr4a2	2.07524	2.20341e-05	Mpl
Nr4a2	1.33246	2.79464e-05	Rpl38
Nr4a2	2.40453	3.09592e-05	Car9
Nr4a2	1.45019	4.59809e-05	Pcolce
Nr4a2	2.40387	4.89816e-05	Edn2
Nr4a2	1.47833	5.279e-05	Eno1
Nr4a2	1.35903	5.92714e-05	Smoc2
Nr4a2	2.95978	0.000114074	Nacad
Nr4a2	1.13585	0.000121635	Nckap5
Nr4a2	1.03215	0.000123159	Rps24
Nr4a2	2.15366	0.000125822	Pik3c2g
Nr4a2	3.08764	0.000138838	Dcdc2a
Nr4a2	2.19224	0.00013918	Mboat1
Nr4a2	0.810264	0.00014673	Rps3
Nr4a2	1.43238	0.000176597	Stard10
Nr4a2	1.4486	0.000219233	Lgals3bp
Nr4a2	1.46174	0.000246155	H2-K1
Nr4a2	2.5118	0.000262115	Gm29683
Nr4a2	1.48588	0.000293301	Tnfrsf21
Nr4a2	1.23295	0.000304134	Eef1a1
Nr4a2	1.71628	0.000322262	Tcea3
Nr4a2	1.01647	0.000329414	Rps3a1
Nr4a2	1.45149	0.000369851	Pgam1
Nr4a2	1.15474	0.000494276	Rps27a
Nr4a2	1.5467	0.000578034	Cdh18
Nr4a2	1.10636	0.00076697	Rpl7
Nr4a2	1.51721	0.000923487	Tnik
Nr4a2	1.55016	0.000937134	Tmbim1
Gsc2	1.98803	1.68335e-16	Rps16
Gsc2	2.4584	5.69856e-07	Tbx4
Gsc2	1.61985	5.56552e-06	Sparc
Gsc2	1.88075	8.84444e-06	P4hb
Gsc2	1.37837	2.17229e-05	Prkar1a
Gsc2	1.32703	3.36211e-05	Rpl38
Gsc2	1.58754	3.92412e-05	Fau
Gsc2	2.45712	0.000213242	Sv2b
Gsc2	1.43914	0.000551082	Rps19
Rfx2	4.70643	2.1937e-43	Wnt10a
Rfx2	3.70969	7.59038e-29	Spata16
Rfx2	2.79874	3.0518e-28	Wfdc1
Rfx2	3.90289	2.30796e-21	Ttll6
Rfx2	2.05671	2.92335e-20	Rps16
Rfx2	3.90692	3.18208e-20	Nacad
Rfx2	2.71767	2.97608e-18	Lgals2
Rfx2	2.46488	3.95464e-18	Lgals3bp
Rfx2	2.40032	6.00398e-17	Cavin3
Rfx2	2.62082	8.68611e-17	Gm26945
Rfx2	1.8524	2.61921e-16	Aard
Rfx2	1.96819	3.45278e-16	Tmem37
Rfx2	1.30866	8.50625e-16	Krt19
Rfx2	1.67518	1.2242e-15	Gpx3
Rfx2	2.19085	2.50359e-15	Sema3b
Rfx2	2.0575	5.16157e-15	Upk3b
Rfx2	2.67236	8.33722e-15	Hoxc4
Rfx2	3.88166	1.47308e-13	Otof
Rfx2	1.92982	3.7179e-13	Sgca
Rfx2	1.72476	6.62674e-13	Tnnt3
Rfx2	2.92525	9.36184e-13	Cnih3
Rfx2	3.37179	1.04649e-12	Dmp1
Rfx2	3.72717	2.05364e-12	Shox2
Rfx2	2.29286	2.07228e-12	Hif3a
Rfx2	1.40022	2.08192e-12	Rpl13
Rfx2	1.5229	2.9557e-12	Rpl18a
Rfx2	2.09965	4.7204e-12	Tgm2
Rfx2	1.77097	5.70786e-12	Serpinb6b
Rfx2	2.25332	9.21488e-12	Cdkn2a
Rfx2	1.35465	1.78769e-11	Rps8
Rfx2	2.19319	2.92156e-11	Clca3a1
Rfx2	1.79614	3.54993e-11	Rpl23
Rfx2	1.73249	5.8388e-11	Ypel2
Rfx2	2.96612	2.47883e-10	Cdh18
Rfx2	1.4386	6.25801e-10	Ifit1
Rfx2	1.56143	7.74567e-10	Rpl17
Rfx2	1.96454	8.89065e-10	Rsad2
Rfx2	1.36024	9.33878e-10	Ldha
Rfx2	1.81884	9.5392e-10	Lgi2
Rfx2	2.26349	9.57913e-10	Aox3
Rfx2	1.75276	1.922e-09	Hoxc10
Rfx2	1.47895	2.49502e-09	Enho
Rfx2	1.6202	2.54017e-09	Rpl38
Rfx2	1.03063	4.05916e-09	Rps3
Rfx2	1.62658	6.29826e-09	Cryab
Rfx2	2.71537	7.07581e-09	Sfrp5
Rfx2	1.62508	8.57234e-09	Rps19
Rfx2	1.2329	8.90647e-09	Rps20
Rfx2	1.27264	1.20528e-08	Rpl15
Rfx2	1.22031	1.2881e-08	Rpl22
Rfx2	1.30221	1.35706e-08	Nckap5
Rfx2	1.53361	1.49461e-08	Fam129a
Rfx2	2.06875	1.51979e-08	Hlf
Rfx2	2.08977	1.5326e-08	Medag
Rfx2	1.40681	2.48465e-08	Stard10
Rfx2	2.63664	2.97055e-08	Cd200r3
Rfx2	3.03754	4.1591e-08	Gm49324
Rfx2	3.17975	5.12333e-08	Il1rl1
Rfx2	2.34683	5.98362e-08	Car9
Rfx2	2.19297	6.05752e-08	Npas2
Rfx2	1.36525	6.72901e-08	Rpl27a
Rfx2	1.86764	7.78297e-08	Cntn1
Rfx2	2.10285	7.83003e-08	Col9a3
Rfx2	1.31474	7.96302e-08	Rpl9
Rfx2	2.86567	8.30664e-08	Fgf1
Rfx2	2.06342	8.87566e-08	Rps15a
Rfx2	1.06688	1.05925e-07	Igfbp5
Rfx2	1.79026	1.10186e-07	Rps3a1
Rfx2	1.71894	1.13616e-07	Gm2a
Rfx2	1.35761	1.62591e-07	Rps27a
Rfx2	1.38782	2.45371e-07	Pkm
Rfx2	1.37915	2.59158e-07	Fau
Rfx2	1.85801	3.54175e-07	Adamtsl5
Rfx2	1.59198	3.72635e-07	Mif
Rfx2	1.26315	1.01503e-06	Alox12b
Rfx2	0.720495	1.22436e-06	Pnoc
Rfx2	1.32937	1.258e-06	Col14a1
Rfx2	1.70884	1.39715e-06	Ly75
Rfx2	1.86669	1.52147e-06	Fbln7
Rfx2	1.61682	1.75894e-06	Rpl36
Rfx2	1.43677	1.7778e-06	Pla2r1
Rfx2	2.08625	2.06866e-06	Sh3gl3
Rfx2	1.55726	2.22393e-06	Mpl
Rfx2	1.21531	2.72416e-06	Rps26
Rfx2	0.430248	2.87675e-06	Mapk13
Rfx2	1.55795	2.99568e-06	Rgmb
Rfx2	2.53541	3.31374e-06	Krt16
Rfx2	1.56765	3.36582e-06	Fhit
Rfx2	1.31657	3.97334e-06	Tmc6
Rfx2	1.67311	6.70706e-06	Lox
Rfx2	1.0136	6.90644e-06	Rpl5
Rfx2	1.2806	6.96782e-06	Nkain4
Rfx2	0.91864	7.15681e-06	H2-Q2
Rfx2	1.22336	7.85783e-06	Gm35248
Rfx2	1.3219	8.90297e-06	Sept4
Rfx2	1.64898	1.12036e-05	Nupr1
Rfx2	1.49465	1.31997e-05	Utf1
Rfx2	1.28182	1.53671e-05	Npepl1
Rfx2	1.36504	1.54046e-05	S100a1
Rfx2	1.81279	1.78956e-05	Rpl11
Rfx2	2.03499	1.87008e-05	Sorbs2
Rfx2	0.812938	1.89755e-05	Pga5
Rfx2	1.60683	2.59246e-05	Rps2
Rfx2	1.18432	3.04567e-05	Rack1
Rfx2	1.30707	3.66495e-05	Rps28
Rfx2	1.38885	3.73984e-05	Sft2d1
Rfx2	0.756912	4.31389e-05	Rps10
Rfx2	1.62843	4.58071e-05	Nfkbiz
Rfx2	2.10887	4.86078e-05	Abhd2
Rfx2	2.33666	6.60045e-05	Cxcl13
Rfx2	1.48967	6.92755e-05	Selenbp1
Rfx2	1.33632	7.07919e-05	Prune2
Rfx2	1.86736	7.0838e-05	Ppargc1b
Rfx2	2.95877	7.63951e-05	Odaph
Rfx2	2.24752	8.6575e-05	Cdkn2b
Rfx2	1.05009	8.76392e-05	Rpsa
Rfx2	1.14386	9.04681e-05	Gstm5
Rfx2	1.98478	9.52013e-05	Akap6
Rfx2	0.809777	9.95923e-05	Rpl32
Rfx2	2.70387	0.000114703	Olr1
Rfx2	1.72036	0.000129525	Bdkrb2
Rfx2	1.12458	0.000129689	Pik3c2g
Rfx2	1.17875	0.000132526	Rpl6
Rfx2	1.20056	0.000134695	Rasl10a
Rfx2	1.31671	0.000160993	Gpr153
Rfx2	1.06537	0.000165296	Eef1a1
Rfx2	1.38132	0.000167468	Arhgdib
Rfx2	1.19213	0.000173616	Rpl26
Rfx2	1.63752	0.000187971	Park2
Rfx2	1.5405	0.000209545	Larp1b
Rfx2	2.48236	0.000299571	Mir155hg
Rfx2	1.54796	0.000307494	Rpl7
Rfx2	1.51667	0.000312382	Etv5
Rfx2	2.06792	0.000316378	Gm45881
Rfx2	1.54659	0.000321754	Syne1
Rfx2	1.9272	0.000399873	4930405D11Rik
Rfx2	1.51398	0.000416579	Utrn
Rfx2	1.92755	0.000417093	Serpine1
Rfx2	1.23807	0.000417334	Itga6
Rfx2	0.930241	0.000438031	Cybrd1
Rfx2	1.4043	0.00044269	Npr1
Rfx2	1.59662	0.000500757	Galnt18
Rfx2	1.44054	0.000507205	Rps11
Rfx2	0.84527	0.000562208	Rps14
Rfx2	1.32712	0.000582973	Ddb2
Rfx2	4.69149	0.000593727	Rdh8
Rfx2	1.39032	0.000598042	Rabgap1l
Rfx2	1.4123	0.000624657	Mfge8
Rfx2	1.46317	0.000726665	Pde8a
Rfx2	1.42657	0.000758694	Stom
Rfx2	1.01214	0.000787743	Smoc2
Rfx2	1.67406	0.000798046	Cldn4
Rfx2	1.02525	0.000815938	Eno1
Rfx2	1.09914	0.000973185	Dcxr
[truncated: 639 more rows]

## Sheet: Table.S7
Supplementary Table 7. Comparing cell abundances across 12 identified cell types between clonotypes assigned to each TF target and the NTC was performed using Hooke analysis.
Cell type	Target	Delta_log_abund	Delta_log_abund_se	Delta_p_value	FDR	Experiment
Cardiomyocytes	Hand1	1.2295	0.210337	3.28136e-08	3.54387e-06	9TF-monoclonal-arrayed
Epiblast	Six3	0.682259	0.136254	1.60138e-06	8.64746e-05	9TF-monoclonal-arrayed
Endothelial cells	Hand1	0.725531	0.164448	2.00308e-05	0.000606383	9TF-monoclonal-arrayed
Epiblast	Carm1	-0.504044	0.114981	2.24586e-05	0.000606383	9TF-monoclonal-arrayed
Lateral plate mesoderm	Hand1	-1.35166	0.314941	3.24919e-05	0.000670836	9TF-monoclonal-arrayed
Surface ectoderm	Six3	1.253	0.294319	3.72686e-05	0.000670836	9TF-monoclonal-arrayed
Surface ectoderm	Hes5	1.02754	0.25349	8.24909e-05	0.00127272	9TF-monoclonal-arrayed
Lateral plate mesoderm	Six3	-0.770358	0.196819	0.000139932	0.00188908	9TF-monoclonal-arrayed
Blood progenitors	Six3	-1.45538	0.394928	0.000323558	0.0038827	9TF-monoclonal-arrayed
Blood progenitors	Hes5	-1.10462	0.306073	0.00042423	0.00458169	9TF-monoclonal-arrayed
Epiblast	Hand1	-0.341514	0.105941	0.00156822	0.0153971	9TF-monoclonal-arrayed
Cardiomyocytes	Hes5	0.662394	0.212259	0.00218331	0.0196498	9TF-monoclonal-arrayed
Cardiomyocytes	Gata6	-1.15426	0.428582	0.00792298	0.0658217	9TF-monoclonal-arrayed
Surface ectoderm	Hand1	0.771664	0.300871	0.0113554	0.0869926	9TF-monoclonal-arrayed
Erythroid cells	Hes5	-0.867586	0.341281	0.0120823	0.0869926	9TF-monoclonal-arrayed
Primordial germ cells	Carm1	-0.769591	0.308561	0.0137653	0.0929156	9TF-monoclonal-arrayed
Erythroid cells	Six3	-1.17776	0.487849	0.017035	0.108222	9TF-monoclonal-arrayed
Epiblast	Lhx1	0.480704	0.205689	0.0208246	0.113802	9TF-monoclonal-arrayed
Endoderm	Hand1	-0.649059	0.278278	0.0210745	0.113802	9TF-monoclonal-arrayed
Lateral plate mesoderm	Hes5	-0.36505	0.155501	0.0202673	0.113802	9TF-monoclonal-arrayed
Endoderm	Hhex	0.53942	0.250835	0.0331972	0.162968	9TF-monoclonal-arrayed
Endothelial cells	Carm1	0.266935	0.123369	0.0321475	0.162968	9TF-monoclonal-arrayed
Epiblast	Hes5	0.244722	0.114852	0.0348196	0.163501	9TF-monoclonal-arrayed
Blood progenitors	Hhex	0.630581	0.301514	0.0382626	0.172182	9TF-monoclonal-arrayed
Surface ectoderm	Lhx1	0.572851	0.276539	0.0401085	0.173269	9TF-monoclonal-arrayed
Lateral plate mesoderm	Lhx1	-0.142171	0.0706511	0.0460671	0.184269	9TF-monoclonal-arrayed
Paraxial mesoderm	Six3	0.81562	0.404488	0.0456279	0.184269	9TF-monoclonal-arrayed
Paraxial mesoderm	Hhex	-1.23594	0.619662	0.0479939	0.185119	9TF-monoclonal-arrayed
Erythroid cells	Hhex	0.589297	0.313113	0.0618601	0.222696	9TF-monoclonal-arrayed
Surface ectoderm	Hhex	-0.553538	0.291811	0.059857	0.222696	9TF-monoclonal-arrayed
Epiblast	Hhex	-0.308746	0.181757	0.091554	0.318962	9TF-monoclonal-arrayed
Primitive streak	Lmo2	-0.730411	0.442262	0.100824	0.340281	9TF-monoclonal-arrayed
Cardiomyocytes	Hhex	-0.769284	0.486965	0.116373	0.380856	9TF-monoclonal-arrayed
Primitive streak	Hand1	-0.628096	0.424985	0.141627	0.449875	9TF-monoclonal-arrayed
Endoderm	Lhx1	0.389313	0.267129	0.1472	0.454216	9TF-monoclonal-arrayed
Blood progenitors	Lhx1	-0.829924	0.583075	0.15681	0.457717	9TF-monoclonal-arrayed
Primitive streak	Hhex	-0.571907	0.399199	0.154144	0.457717	9TF-monoclonal-arrayed
Paraxial mesoderm	Hes5	-0.435959	0.315796	0.169584	0.481975	9TF-monoclonal-arrayed
Endoderm	T	0.271254	0.21672	0.212747	0.555854	9TF-monoclonal-arrayed
Neuroectoderm	Hand1	-1.15766	0.921038	0.210837	0.555854	9TF-monoclonal-arrayed
Primordial germ cells	Gata6	0.405483	0.318578	0.205158	0.555854	9TF-monoclonal-arrayed
Cardiomyocytes	Lmo2	0.322538	0.259633	0.216165	0.555854	9TF-monoclonal-arrayed
Primitive streak	Six3	0.473107	0.404637	0.244263	0.613498	9TF-monoclonal-arrayed
Cardiomyocytes	T	0.285792	0.252923	0.260387	0.634135	9TF-monoclonal-arrayed
Neuroectoderm	Carm1	-0.608015	0.54245	0.264223	0.634135	9TF-monoclonal-arrayed
Lateral plate mesoderm	T	-0.0847453	0.0788831	0.284491	0.650399	9TF-monoclonal-arrayed
Neuroectoderm	Gata6	-0.870093	0.804117	0.281052	0.650399	9TF-monoclonal-arrayed
Primordial germ cells	Six3	-0.338988	0.318561	0.289066	0.650399	9TF-monoclonal-arrayed
Erythroid cells	Carm1	0.30257	0.291485	0.301009	0.663448	9TF-monoclonal-arrayed
Primordial germ cells	T	0.363148	0.39246	0.356363	0.670747	9TF-monoclonal-arrayed
Endothelial cells	Lhx1	-0.279065	0.296888	0.34882	0.670747	9TF-monoclonal-arrayed
Paraxial mesoderm	Lhx1	-0.43681	0.458188	0.342024	0.670747	9TF-monoclonal-arrayed
Primitive streak	Lhx1	0.479221	0.528904	0.366427	0.670747	9TF-monoclonal-arrayed
Primordial germ cells	Lhx1	-0.315267	0.34481	0.362087	0.670747	9TF-monoclonal-arrayed
Epiblast	Gata6	-0.180159	0.183135	0.3269	0.670747	9TF-monoclonal-arrayed
Endothelial cells	Hes5	-0.192209	0.211479	0.364944	0.670747	9TF-monoclonal-arrayed
Primordial germ cells	Hes5	-0.339358	0.348297	0.331536	0.670747	9TF-monoclonal-arrayed
Neuroectoderm	Six3	0.567515	0.578555	0.32829	0.670747	9TF-monoclonal-arrayed
Lateral plate mesoderm	Carm1	0.0732306	0.0741925	0.325293	0.670747	9TF-monoclonal-arrayed
Epiblast	T	0.174922	0.210966	0.408404	0.730642	9TF-monoclonal-arrayed
Paraxial mesoderm	T	-0.258877	0.32922	0.432973	0.730642	9TF-monoclonal-arrayed
Primitive streak	T	0.408537	0.510618	0.424989	0.730642	9TF-monoclonal-arrayed
Erythroid cells	Lhx1	-0.400002	0.507964	0.432315	0.730642	9TF-monoclonal-arrayed
Lateral plate mesoderm	Gata6	0.0993779	0.121898	0.416281	0.730642	9TF-monoclonal-arrayed
Paraxial mesoderm	Hand1	0.317181	0.412104	0.44277	0.735679	9TF-monoclonal-arrayed
Surface ectoderm	Lmo2	0.17998	0.241952	0.458177	0.749744	9TF-monoclonal-arrayed
Neuroectoderm	Lmo2	-0.365536	0.547962	0.505794	0.815309	9TF-monoclonal-arrayed
Endothelial cells	Six3	-0.120546	0.191558	0.530164	0.829822	9TF-monoclonal-arrayed
Blood progenitors	Carm1	-0.179891	0.285182	0.529182	0.829822	9TF-monoclonal-arrayed
Blood progenitors	Hand1	-0.219246	0.364209	0.548142	0.845704	9TF-monoclonal-arrayed
Endoderm	Six3	-0.370862	0.636267	0.560898	0.853197	9TF-monoclonal-arrayed
Primordial germ cells	Lmo2	-0.214532	0.385109	0.578352	0.867528	9TF-monoclonal-arrayed
Erythroid cells	T	0.170461	0.322593	0.598033	0.884762	9TF-monoclonal-arrayed
Surface ectoderm	T	-0.0956586	0.19005	0.615504	0.898303	9TF-monoclonal-arrayed
Primitive streak	Carm1	-0.191712	0.397128	0.630014	0.907221	9TF-monoclonal-arrayed
Blood progenitors	T	-0.0779185	0.413846	0.850925	0.930159	9TF-monoclonal-arrayed
Endothelial cells	T	-0.0450198	0.186248	0.809343	0.930159	9TF-monoclonal-arrayed
Cardiomyocytes	Lhx1	-0.1098	0.296598	0.711783	0.930159	9TF-monoclonal-arrayed
Erythroid cells	Hand1	-0.0684146	0.359856	0.849488	0.930159	9TF-monoclonal-arrayed
Primordial germ cells	Hand1	-0.0770221	0.406922	0.850142	0.930159	9TF-monoclonal-arrayed
Blood progenitors	Gata6	-0.091018	0.370717	0.806407	0.930159	9TF-monoclonal-arrayed
Endothelial cells	Gata6	-0.0426586	0.184647	0.817624	0.930159	9TF-monoclonal-arrayed
Erythroid cells	Gata6	-0.0708188	0.334126	0.832446	0.930159	9TF-monoclonal-arrayed
Paraxial mesoderm	Gata6	0.122561	0.516307	0.812702	0.930159	9TF-monoclonal-arrayed
Primitive streak	Gata6	-0.185449	0.506819	0.714974	0.930159	9TF-monoclonal-arrayed
Surface ectoderm	Gata6	0.135804	0.483395	0.779164	0.930159	9TF-monoclonal-arrayed
Endoderm	Hes5	0.0893856	0.352235	0.80004	0.930159	9TF-monoclonal-arrayed
Neuroectoderm	Hes5	-0.278809	0.86329	0.747196	0.930159	9TF-monoclonal-arrayed
Cardiomyocytes	Six3	0.0672833	0.256141	0.793175	0.930159	9TF-monoclonal-arrayed
Endoderm	Lmo2	0.144952	0.544894	0.790607	0.930159	9TF-monoclonal-arrayed
Endothelial cells	Lmo2	-0.0734829	0.190866	0.700811	0.930159	9TF-monoclonal-arrayed
Epiblast	Lmo2	-0.0564455	0.129782	0.664273	0.930159	9TF-monoclonal-arrayed
Erythroid cells	Lmo2	-0.140437	0.395682	0.723169	0.930159	9TF-monoclonal-arrayed
Paraxial mesoderm	Lmo2	0.110756	0.46605	0.812495	0.930159	9TF-monoclonal-arrayed
Endothelial cells	Hhex	-0.0340497	0.182984	0.852646	0.930159	9TF-monoclonal-arrayed
Neuroectoderm	Hhex	-0.41927	1.13147	0.711519	0.930159	9TF-monoclonal-arrayed
Cardiomyocytes	Carm1	-0.071229	0.206127	0.730182	0.930159	9TF-monoclonal-arrayed
Endoderm	Carm1	-0.0832342	0.199253	0.676771	0.930159	9TF-monoclonal-arrayed
Surface ectoderm	Carm1	0.0711646	0.166704	0.670099	0.930159	9TF-monoclonal-arrayed
Neuroectoderm	T	0.122274	0.779016	0.875499	0.944261	9TF-monoclonal-arrayed
Paraxial mesoderm	Carm1	0.0459125	0.311578	0.883059	0.944261	9TF-monoclonal-arrayed
Primitive streak	Hes5	-0.079362	0.582594	0.891838	0.944299	9TF-monoclonal-arrayed
Neuroectoderm	Lhx1	-0.0597737	0.662119	0.928194	0.963894	9TF-monoclonal-arrayed
Blood progenitors	Lmo2	0.0577338	0.579909	0.920836	0.963894	9TF-monoclonal-arrayed
Primordial germ cells	Hhex	-0.0258166	0.381059	0.94608	0.973111	9TF-monoclonal-arrayed
Lateral plate mesoderm	Lmo2	-0.00398582	0.101633	0.968771	0.983659	9TF-monoclonal-arrayed
Lateral plate mesoderm	Hhex	0.00328614	0.102831	0.974551	0.983659	9TF-monoclonal-arrayed
Endoderm	Gata6	0.00500378	0.3991	0.990014	0.990014	9TF-monoclonal-arrayed
Lateral plate mesoderm	Hand1	-1.13865	0.236708	8.53477e-06	0.000819338	8TF-monoclonal-pooled
Lateral plate mesoderm	Lhx1	-0.416705	0.121412	0.001016	0.0487681	8TF-monoclonal-pooled
Lateral plate mesoderm	Gata6	-0.436632	0.133924	0.00173028	0.055369	8TF-monoclonal-pooled
Cardiomyocytes	Hand1	1.51524	0.591275	0.0125724	0.300887	8TF-monoclonal-pooled
Endoderm	Hand1	-1.13856	0.473191	0.0188054	0.300887	8TF-monoclonal-pooled
Surface ectoderm	Six3	-1.74002	0.71497	0.017539	0.300887	8TF-monoclonal-pooled
Cardiomyocytes	Six3	-1.8928	0.855964	0.0303306	0.415963	8TF-monoclonal-pooled
Endothelial cells	Gata6	-0.295554	0.144676	0.0448873	0.538648	8TF-monoclonal-pooled
Neuroectoderm	Gata6	1.56011	0.787775	0.0516473	0.550905	8TF-monoclonal-pooled
Endoderm	Gata6	-0.873461	0.463926	0.0639496	0.613916	8TF-monoclonal-pooled
Neuroectoderm	T	1.58183	0.905048	0.0849506	0.627327	8TF-monoclonal-pooled
Neuroectoderm	Hand1	1.39088	0.76459	0.0732318	0.627327	8TF-monoclonal-pooled
Endothelial cells	Hhex	-0.578117	0.328355	0.0827297	0.627327	8TF-monoclonal-pooled
Blood progenitors	T	0.826608	0.61333	0.182152	0.6715	8TF-monoclonal-pooled
Lateral plate mesoderm	T	-0.60074	0.391847	0.129825	0.6715	8TF-monoclonal-pooled
Erythroid cells	Lhx1	0.844241	0.558626	0.135283	0.6715	8TF-monoclonal-pooled
Endothelial cells	Hand1	0.224303	0.143364	0.122257	0.6715	8TF-monoclonal-pooled
Paraxial mesoderm	Gata6	1.12934	0.773884	0.149016	0.6715	8TF-monoclonal-pooled
Endothelial cells	Hes5	-0.377851	0.274444	0.173029	0.6715	8TF-monoclonal-pooled
Lateral plate mesoderm	Hes5	-0.248702	0.179856	0.17119	0.6715	8TF-monoclonal-pooled
Endoderm	Six3	-0.703461	0.420482	0.0988578	0.6715	8TF-monoclonal-pooled
Lateral plate mesoderm	Lmo2	-0.200935	0.128121	0.121379	0.6715	8TF-monoclonal-pooled
Primitive streak	Lmo2	-0.781661	0.589011	0.188859	0.6715	8TF-monoclonal-pooled
Blood progenitors	Hhex	0.797511	0.593787	0.183643	0.6715	8TF-monoclonal-pooled
Primitive streak	Hhex	-0.745335	0.47483	0.121062	0.6715	8TF-monoclonal-pooled
Primordial germ cells	Hhex	-0.821627	0.606129	0.179669	0.6715	8TF-monoclonal-pooled
Surface ectoderm	Hhex	-0.557184	0.38894	0.156495	0.6715	8TF-monoclonal-pooled
Primitive streak	Lhx1	-0.56687	0.45314	0.215167	0.737714	8TF-monoclonal-pooled
Endothelial cells	Lhx1	-0.251565	0.206152	0.22651	0.749826	8TF-monoclonal-pooled
Endoderm	T	-0.605076	0.538198	0.264798	0.790203	8TF-monoclonal-pooled
Epiblast	T	0.491131	0.450917	0.279863	0.790203	8TF-monoclonal-pooled
Blood progenitors	Lhx1	0.692256	0.597983	0.250998	0.790203	8TF-monoclonal-pooled
Blood progenitors	Hes5	-0.691186	0.63177	0.277739	0.790203	8TF-monoclonal-pooled
Primitive streak	Six3	-0.293674	0.259946	0.262494	0.790203	8TF-monoclonal-pooled
Neuroectoderm	Lhx1	0.93521	0.95626	0.331497	0.815876	8TF-monoclonal-pooled
Primitive streak	Hand1	-0.392786	0.403521	0.333756	0.815876	8TF-monoclonal-pooled
Cardiomyocytes	Hes5	0.800379	0.777377	0.306799	0.815876	8TF-monoclonal-pooled
Primitive streak	Hes5	-0.705635	0.698568	0.315969	0.815876	8TF-monoclonal-pooled
Lateral plate mesoderm	Six3	0.148529	0.15457	0.339948	0.815876	8TF-monoclonal-pooled
Endothelial cells	Lmo2	-0.178308	0.181835	0.330213	0.815876	8TF-monoclonal-pooled
Paraxial mesoderm	Hand1	0.724222	0.801682	0.369468	0.82486	8TF-monoclonal-pooled
Paraxial mesoderm	Hes5	0.92058	0.993728	0.357472	0.82486	8TF-monoclonal-pooled
Blood progenitors	Lmo2	0.663044	0.72205	0.361671	0.82486	8TF-monoclonal-pooled
Blood progenitors	Hand1	0.522379	0.604672	0.390634	0.852293	8TF-monoclonal-pooled
Surface ectoderm	Gata6	0.239663	0.301279	0.429059	0.871272	8TF-monoclonal-pooled
Endoderm	Hes5	-0.62958	0.802883	0.435636	0.871272	8TF-monoclonal-pooled
Paraxial mesoderm	Lmo2	0.725862	0.913957	0.429804	0.871272	8TF-monoclonal-pooled
Epiblast	Hhex	0.330467	0.399822	0.41135	0.871272	8TF-monoclonal-pooled
Neuroectoderm	Hes5	1.39332	1.82175	0.446984	0.875724	8TF-monoclonal-pooled
Primitive streak	T	-0.416024	0.793563	0.601786	0.903463	8TF-monoclonal-pooled
Endoderm	Lhx1	0.260122	0.440885	0.557118	0.903463	8TF-monoclonal-pooled
Epiblast	Lhx1	0.21015	0.360275	0.561591	0.903463	8TF-monoclonal-pooled
Paraxial mesoderm	Lhx1	-0.461415	0.805178	0.568467	0.903463	8TF-monoclonal-pooled
Surface ectoderm	Lhx1	-0.359826	0.53108	0.500331	0.903463	8TF-monoclonal-pooled
Primitive streak	Gata6	-0.191287	0.308716	0.537549	0.903463	8TF-monoclonal-pooled
Epiblast	Hes5	-0.314885	0.492966	0.525096	0.903463	8TF-monoclonal-pooled
Blood progenitors	Six3	0.469844	0.810556	0.564034	0.903463	8TF-monoclonal-pooled
Erythroid cells	Six3	0.56983	1.06853	0.595549	0.903463	8TF-monoclonal-pooled
Neuroectoderm	Six3	1.84949	2.67165	0.491093	0.903463	8TF-monoclonal-pooled
Cardiomyocytes	Hhex	0.410307	0.669096	0.541743	0.903463	8TF-monoclonal-pooled
Endoderm	Hhex	-0.244192	0.446536	0.58624	0.903463	8TF-monoclonal-pooled
Lateral plate mesoderm	Hhex	-0.0677361	0.129393	0.602309	0.903463	8TF-monoclonal-pooled
Neuroectoderm	Hhex	0.472051	0.724333	0.516757	0.903463	8TF-monoclonal-pooled
Paraxial mesoderm	Hhex	-0.428293	0.802518	0.595274	0.903463	8TF-monoclonal-pooled
Primordial germ cells	Lhx1	0.308458	0.616369	0.618355	0.913263	8TF-monoclonal-pooled
Primordial germ cells	Lmo2	-0.335798	0.695587	0.630798	0.917525	8TF-monoclonal-pooled
Endoderm	Lmo2	0.242828	0.556315	0.663842	0.951176	8TF-monoclonal-pooled
Epiblast	Six3	-0.281904	0.674077	0.677094	0.955898	8TF-monoclonal-pooled
Paraxial mesoderm	T	0.850577	2.34459	0.717876	0.985137	8TF-monoclonal-pooled
Erythroid cells	Hes5	-0.217118	0.599485	0.718329	0.985137	8TF-monoclonal-pooled
Cardiomyocytes	T	0.184222	2.41009	0.939292	0.989182	8TF-monoclonal-pooled
Endothelial cells	T	0.0586012	0.181824	0.748202	0.989182	8TF-monoclonal-pooled
Erythroid cells	T	-0.0540969	0.677529	0.936592	0.989182	8TF-monoclonal-pooled
Primordial germ cells	T	0.139615	0.692267	0.840762	0.989182	8TF-monoclonal-pooled
Surface ectoderm	T	0.278336	2.20466	0.899902	0.989182	8TF-monoclonal-pooled
Cardiomyocytes	Lhx1	-0.220557	0.715417	0.758789	0.989182	8TF-monoclonal-pooled
Epiblast	Hand1	-0.018543	0.368628	0.960027	0.989182	8TF-monoclonal-pooled
Erythroid cells	Hand1	0.172558	0.57445	0.764784	0.989182	8TF-monoclonal-pooled
Primordial germ cells	Hand1	-0.022699	0.639696	0.971796	0.989182	8TF-monoclonal-pooled
Surface ectoderm	Hand1	0.0491148	0.311702	0.875256	0.989182	8TF-monoclonal-pooled
Blood progenitors	Gata6	0.0244505	0.669493	0.970972	0.989182	8TF-monoclonal-pooled
Cardiomyocytes	Gata6	0.0621066	0.581787	0.915296	0.989182	8TF-monoclonal-pooled
Epiblast	Gata6	0.0448099	0.361912	0.901822	0.989182	8TF-monoclonal-pooled
Erythroid cells	Gata6	-0.0901821	0.539081	0.867632	0.989182	8TF-monoclonal-pooled
Primordial germ cells	Gata6	-0.0305932	0.592233	0.958951	0.989182	8TF-monoclonal-pooled
Primordial germ cells	Hes5	-0.259324	1.04982	0.805628	0.989182	8TF-monoclonal-pooled
Surface ectoderm	Hes5	0.135226	0.541916	0.803689	0.989182	8TF-monoclonal-pooled
Endothelial cells	Six3	0.0248942	0.212988	0.907294	0.989182	8TF-monoclonal-pooled
Paraxial mesoderm	Six3	0.0161651	1.18791	0.989182	0.989182	8TF-monoclonal-pooled
Primordial germ cells	Six3	0.046196	0.609024	0.939756	0.989182	8TF-monoclonal-pooled
Cardiomyocytes	Lmo2	-0.0614411	0.930131	0.947524	0.989182	8TF-monoclonal-pooled
Epiblast	Lmo2	0.0081214	0.347382	0.981416	0.989182	8TF-monoclonal-pooled
Erythroid cells	Lmo2	0.163006	0.789131	0.836959	0.989182	8TF-monoclonal-pooled
Neuroectoderm	Lmo2	0.65496	1.95621	0.738783	0.989182	8TF-monoclonal-pooled
Surface ectoderm	Lmo2	-0.12602	0.493818	0.799331	0.989182	8TF-monoclonal-pooled
Erythroid cells	Hhex	0.0585125	0.572588	0.918903	0.989182	8TF-monoclonal-pooled

## Sheet: Table.S8
Supplementary Table 8. Differentially expressed genes were identified using DESeq2 by comparing pseudobulk profiles of monoclonal EBs assigned to Hand1 and NTC, reporting only results with adjusted p-values <0.05.
Gene	Log2FoldChange (9TF-monoclonal-arrayed)	Padj (9TF-monoclonal-arrayed)	Log2FoldChange (8TF-monoclonal-pooled)	Padj (8TF-monoclonal-pooled)
Sntg1	-2.02795	0.00281996	NA	NA	NA indicates that the result was not significant in the experiment.
Col9a1	-1.64714	0.000190871	NA	NA
Col3a1	-3.34911	3.84388e-08	-2.722	0.00607421
Col5a2	-2.38099	1.08749e-08	-2.29421	7.49437e-06
Slc40a1	-1.38216	0.00747336	NA	NA
Cavin2	-2.59256	0.000808083	-2.94378	0.0157618
Hecw2	0.872416	4.37576e-07	NA	NA
Sf3b1	-0.353439	0.000336751	NA	NA
Clk1	-0.366635	0.00218542	NA	NA
Zdbf2	-0.477745	0.0232492	NA	NA
Adam23	-1.44273	0.0293401	NA	NA
Erbb4	1.42651	0.0250602	2.41637	0.0016344
Fn1	-0.638764	0.03212	-1.06399	2.3845e-11
Dnpep	0.364389	0.0265315	NA	NA
Sgpp2	-2.32433	0.0250602	NA	NA
Dock10	-2.09184	0.00313735	NA	NA
Sphkap	1.5741	0.0293401	1.64495	0.00605487
Pid1	-1.01475	0.0363637	NA	NA
Hjurp	-0.418761	0.0160271	NA	NA
Klhl30	1.48771	0.0143272	NA	NA
Twist2	-0.964972	0.0039677	-1.403	0.00612324
Hdac4	-0.684549	0.000984588	-1.03994	2.45347e-05
Clasp1	0.505055	0.0224921	NA	NA
Gli2	-1.62446	0.000808083	NA	NA
Srgap2	0.363285	0.0105704	NA	NA
Pik3c2b	0.930658	0.0205917	NA	NA
Gm38399	0.700413	0.0408681	NA	NA
Pla2g4a	-1.91659	0.00116037	NA	NA
Edem3	0.511855	0.00845711	NA	NA
Soat1	-0.388409	0.00963363	NA	NA
Rasal2	0.563291	0.00100666	NA	NA
Atp1b1	0.926878	0.0260933	NA	NA
Rcsd1	0.892566	0.00670887	1.19244	0.0370999
Dusp27	1.39491	0.00396614	NA	NA
Fcer1g	-2.46047	0.00852598	NA	NA
Grem2	-3.77315	0.00191615	NA	NA
Kif26b	1.15764	0.00445456	1.27842	0.0350714
Hlx	-2.46336	0.000741231	NA	NA
Ppp2r5a	0.726514	0.00112683	NA	NA
Sertad4	-1.32546	0.0461478	NA	NA
G0s2	-1.4565	7.61774e-05	NA	NA
Itga8	-1.76487	0.000128317	NA	NA
Cubn	-2.60083	0.0378374	NA	NA
Mrc1	1.96447	0.0489205	NA	NA
Cacnb2	1.44192	0.0147399	NA	NA
Nebl	1.40113	0.0493624	NA	NA
Phpt1	-0.650954	0.03212	NA	NA
Egfl7	0.588638	0.0492455	NA	NA
Hspa5	-0.357854	0.012493	NA	NA
Rabgap1	0.255216	0.0489205	NA	NA
Crb2	-0.868927	0.00204027	NA	NA
Mbd5	0.431014	0.000808083	NA	NA
Lypd6	-1.1453	0.00584609	NA	NA
Rnd3	-0.764447	0.000914093	-0.906962	0.0294872
Kcnh7	1.96191	0.00067203	1.86253	0.0368591
Itga6	1.00178	0.0100815	NA	NA
Hoxd9	-2.47165	0.000808083	NA	NA
Hoxd8	-1.92161	0.0477019	NA	NA
Hoxd1	-3.34677	0.00682951	NA	NA
Ccdc141	1.13418	0.03212	1.68856	0.000636124
Frzb	-1.29723	0.0242864	NA	NA
Ptprj	-0.732949	0.0253995	NA	NA
Abtb2	0.691514	0.0403441	NA	NA
Wt1	-2.05128	0.00215173	NA	NA
Mpped2	0.998347	0.00215173	NA	NA
Lgr4	-0.655747	0.00538561	NA	NA
Ccdc34	-0.279711	0.025906	NA	NA
Ehd4	0.646825	0.0113016	NA	NA
Pdia3	-0.297398	0.0328135	-0.457318	0.0105255
Dusp2	1.05287	0.00314557	NA	NA
Gm14005	0.970968	0.0379757	NA	NA
Jag1	0.82712	0.00195156	NA	NA
Fkbp1a	0.302067	0.0149983	NA	NA
Epb41l1	-0.786135	0.0226963	NA	NA
1110008F13Rik	0.418199	6.26037e-07	NA	NA
Nnat	-1.36462	2.98545e-08	-1.35613	0.0394753
Tgm2	0.921083	0.0253995	NA	NA
Jph2	1.20275	0.0470232	NA	NA
Sdc4	-0.613801	0.0451989	NA	NA
Ctsa	0.467117	0.0226293	NA	NA
Ralyl	-3.35854	0.00781092	NA	NA
Rpl22l1	-0.300462	0.000340527	NA	NA
Pcdh18	-1.25161	0.0158058	NA	NA
Postn	-4.6159	2.42462e-20	-3.8544	2.11221e-13
Mme	0.671137	0.0232953	NA	NA
Smc4	-0.301459	0.0278616	NA	NA
Pdgfc	-0.840583	0.00413162	NA	NA
Tdo2	-5.77041	7.09601e-09	-4.84258	5.65824e-23
Mab21l2	-1.64695	0.00115748	NA	NA
She	1.06062	0.00465559	NA	NA
Igsf3	-0.471752	0.0166867	NA	NA
Atp1a1	0.687721	0.00091683	NA	NA
Nr1h5	-2.09342	0.00107715	-2.07801	0.0455093
Alx3	-2.04199	0.0262702	NA	NA
Arhgap29	-0.60587	1.32341e-09	-0.664615	0.0389184
Bcar3	-0.633139	0.00240113	NA	NA
Pitx2	-1.15445	0.00510043	NA	NA
Dkk2	-2.78922	0.00262499	NA	NA
Tet2	-0.47981	0.0157509	NA	NA
Ppp3ca	0.276427	0.00317129	NA	NA
Pdlim5	0.730004	0.000808083	NA	NA
Fam110b	0.539768	0.0297718	NA	NA
Chd7	0.44122	0.0432026	NA	NA
Mmp16	-0.944069	0.0427317	NA	NA
Ankrd6	-0.476983	0.0432026	NA	NA
Lingo2	-3.37361	0.000528488	NA	NA
Cntfr	-0.661383	0.00998036	NA	NA
Cavin4	0.835293	0.0407888	NA	NA
Frem1	-1.60835	5.54426e-06	-1.66343	0.00203343
Bnc2	-1.66909	8.76071e-05	-1.42824	0.00699913
Cntln	-0.923933	2.41088e-05	NA	NA
Ror1	-1.31442	0.0100854	NA	NA
Cachd1	-0.711234	0.00678244	NA	NA
Zcchc11	-0.261924	0.0370119	NA	NA
Spata6	0.494411	0.0170302	NA	NA
2610528J11Rik	-1.99226	0.0242864	NA	NA
Slc2a1	-0.665974	0.0159831	NA	NA
Macf1	0.532464	5.8527e-05	NA	NA
Akirin1	0.60096	0.00314557	NA	NA
2610028E06Rik	-2.75388	0.0293414	NA	NA
Hmgn2	-0.610142	0.000155558	NA	NA
Cd52	-3.0982	0.0104883	NA	NA
Clic4	0.572978	0.00028277	0.645436	0.013947
C1qb	-3.94503	0.0379757	NA	NA
Hspg2	0.471966	0.0348033	NA	NA
Ece1	-0.729801	0.00130161	-0.740714	0.0367523
Casz1	1.27595	0.0427317	NA	NA
Smim1	-0.713104	0.0437731	NA	NA
Cacna2d1	-0.601871	0.0147714	NA	NA
Hgf	-4.45408	0.00039382	NA	NA
Kmt2e	-0.294476	0.03212	NA	NA
Kcnh2	0.874083	0.0485209	NA	NA
Tyms	-0.43294	0.0458647	NA	NA
Fgfr3	-1.86243	3.94713e-05	-2.2687	0.00112512
Msx1	-1.5165	0.000990431	-1.77608	0.00121545
Nsg1	-1.52039	0.0219749	NA	NA
Cpeb2	0.786517	0.000395451	NA	NA
Slit2	-0.882263	0.00815975	-1.87755	5.11542e-12
Dcun1d4	0.725671	0.0221224	NA	NA
Hopx	1.65954	0.00649769	NA	NA
Tecrl	1.33317	0.0437731	NA	NA
Hnrnpd	-0.396272	0.0001033	NA	NA
Arhgap24	-1.26345	0.0158058	NA	NA
Ptpn13	-0.440635	0.0170742	NA	NA
Tgfbr3	-1.11381	0.0014489	NA	NA
Tmem119	-1.11248	0.0428701	NA	NA
Tbx5	1.03596	0.0147399	2.12673	0.00462706
Ptpn11	0.325754	0.0122078	NA	NA
Atp2a2	0.728181	0.0186342	1.06504	0.00477593
Orai1	0.590313	0.0148554	NA	NA
Clip1	0.453842	0.0190332	NA	NA
Rsrc2	-0.25715	0.00780965	NA	NA
Hmgb1	-0.366023	0.00670887	NA	NA
Fry	-0.937388	0.00460931	NA	NA
Gng11	0.913113	0.00463234	NA	NA
Col1a2	-2.9201	2.24012e-05	-1.54475	0.00248752
Prrt4	-1.53063	0.0242864	NA	NA
Klhdc10	-0.422046	0.00585602	NA	NA
Chchd3	0.377207	0.00163347	NA	NA
Ptn	-1.73904	0.000997873	NA	NA
Rarres2	-2.82021	4.21224e-10	NA	NA
Gimap6	0.938738	0.00856733	NA	NA
Hoxa10	-3.66062	0.0091897	NA	NA
Pde1c	0.651811	0.00645079	NA	NA
Abcg2	-0.455509	0.0391774	NA	NA
Gng12	-0.399305	0.00118686	-0.718979	0.00294596
Vamp5	0.830703	0.00185532	NA	NA
Tcf7l1	-0.389942	0.0310496	-0.683891	0.00248752
Dysf	0.880787	0.00218542	NA	NA
Fbln2	-2.37654	7.23352e-08	-2.35324	0.00773807
Adamts9	-1.13673	4.11307e-10	-1.10108	0.0016344
Frmd4b	0.629292	0.00129235	NA	NA
Itpr1	0.516078	0.00027802	NA	NA
Bhlhe40	-0.626031	0.0159468	NA	NA
Plxnd1	0.906663	0.00604635	NA	NA
Cacna1c	1.23576	0.0493624	NA	NA
Mical3	0.668458	0.0102354	NA	NA
A2m	-1.82517	0.0164153	NA	NA
P3h3	-1.10948	0.0180855	NA	NA
Ntf3	-1.57036	0.000363207	NA	NA
Etv6	0.358506	0.0379757	NA	NA
Cdkn1b	-0.50972	0.0147945	NA	NA
Rerg	-1.30043	0.0057649	NA	NA
Plekha5	-0.354994	0.0133873	NA	NA
Pde3a	-1.11861	0.017915	-1.75069	3.57988e-08
Bhlhe41	-1.18159	0.00099737	NA	NA
Bicd1	-0.953608	1.18488e-05	-1.03124	0.00169373
Gm21814	-1.30005	0.0224921	NA	NA
Cdc42ep5	-0.897799	0.00413162	NA	NA
Peg3	-0.422662	0.03212	NA	NA
Usp29	-0.455008	0.00989109	NA	NA
D830036C21Rik	1.40435	0.023448	NA	NA
Cyp2s1	-1.5409	0.0130829	NA	NA
Tyrobp	-2.24874	0.0432799	NA	NA
Pepd	-0.425228	0.0427261	NA	NA
Slc7a9	-3.28076	0.00625736	NA	NA
Lrrc4b	1.93573	0.000121142	NA	NA
Rras	0.516859	0.0309588	NA	NA
Plekha4	-0.969371	0.0422538	NA	NA
Rasip1	0.929929	0.025906	NA	NA
Lmtk3	-1.78621	0.00990568	NA	NA
Nell1	-1.54395	0.00775824	-3.25368	0.000624558
Ndn	-0.484062	0.0164153	NA	NA
Adamts17	-1.56459	0.03212	NA	NA
Slco3a1	1.268	0.00071248	NA	NA
AU020206	-0.490162	0.0106482	NA	NA
Homer2	1.76942	3.2207e-08	1.59978	0.00154548
Bnc1	-3.56733	4.35659e-05	NA	NA
Dgat2	-1.17016	0.0345848	NA	NA
Rnf169	-0.326219	0.00218464	NA	NA
Fchsd2	0.494032	0.00313735	0.826424	0.0415722
Ppfibp2	-1.00799	0.0141259	-1.24769	0.00643739
Galnt18	0.948388	0.0160831	NA	NA
Sox6	-0.738552	0.00413162	NA	NA
Eef2k	-0.966767	0.00363054	NA	NA
Nfatc2ip	0.899464	0.0424404	NA	NA
Coro1a	-1.84993	0.0195212	NA	NA
Hirip3	-0.534782	0.00295639	NA	NA
Inpp5a	0.872967	0.00151754	NA	NA
Phlda2	-1.36537	0.00027802	NA	NA
Ppp1r14c	1.00076	0.0331235	1.75954	0.00605487
Plagl1	-1.62918	4.11165e-06	NA	NA
Phactr2	-0.477645	0.0332219	NA	NA
Nhsl1	0.451567	0.03212	NA	NA
Tpd52l1	-0.595579	0.0113016	NA	NA
Rnf217	-0.50189	0.0091897	NA	NA
Cdk19	-0.423049	0.0430544	NA	NA
Rfx6	-1.35474	0.0217227	-2.8607	0.0103781
Nepn	-2.35555	0.0180855	NA	NA
Ddit4	-0.786584	0.0014489	NA	NA
Reep3	0.342037	0.0432061	NA	NA
Bicc1	-0.485988	0.0437731	NA	NA
Ipmk	0.501814	0.0281786	NA	NA
Col6a2	1.23414	0.00120473	NA	NA
Col18a1	0.528477	0.00294704	NA	NA
Sumo3	-0.373494	0.0238481	NA	NA
Pfkl	-0.422669	0.000990431	NA	NA
Igf1	0.901566	0.0479305	NA	NA
Plxnc1	1.11739	0.00985079	NA	NA
Lum	-5.04893	1.21255e-05	-4.91415	9.07018e-11
Kitl	0.410419	0.0221224	NA	NA
Syt1	1.912	0.0136846	2.63018	0.0403288
Kcnmb4	0.641434	0.0427317	NA	NA
Lrrc10	1.95253	0.0294537	NA	NA
Lrig3	-0.966545	0.00339396	NA	NA
Tac2	-2.5353	0.000169195	-3.31478	0.00803046
Arhgef7	0.490006	0.0120286	NA	NA
Kbtbd11	-1.98939	0.00114224	NA	NA
Prag1	-0.923694	0.000741231	-1.21743	0.00477477
Dlc1	-0.550418	0.000985444	NA	NA
Acsl1	0.720933	0.000270244	NA	NA
Tenm3	-0.63443	0.0392019	NA	NA
C130073E24Rik	2.17288	0.00747336	NA	NA
Hpgd	-1.94705	0.000990431	-3.30466	0.00165695
Sap30	-0.42097	0.0239819	NA	NA
Hmgb2	-0.486489	3.62316e-08	NA	NA
Csgalnact1	1.09151	0.0294537	NA	NA
Calr	-0.383661	0.00580697	-0.450001	0.0105598
Lonp2	0.418969	0.0147019	NA	NA
Mmp2	-0.879709	0.000133124	-1.36776	0.00815269
Kifc3	-1.0647	0.0163083	NA	NA
Mmp15	0.768976	0.00845711	NA	NA
Cdh11	-1.19375	0.0181917	NA	NA
Hsd11b2	-2.81278	5.07165e-14	-3.22902	4.82565e-11
Cdh3	-1.11238	0.000479083	NA	NA
Adamts18	-1.88874	0.0399376	NA	NA
Foxf1	-0.999462	0.00067203	-1.67052	0.0104208
Acta1	2.25399	0.01995	NA	NA
Pard3	0.404367	0.000540826	NA	NA
Stab1	1.16877	0.00362741	NA	NA
2610528A11Rik	-2.88209	0.00463234	NA	NA
Sh2d4b	0.912999	0.0243732	NA	NA
Bmp4	-0.57734	0.0174141	NA	NA
3632451O06Rik	0.941339	0.00623324	NA	NA
Khnyn	-0.496141	0.0205311	NA	NA
Wdfy2	0.433243	0.034665	NA	NA
Zfp395	-0.767316	0.000378281	NA	NA
Fndc3a	-0.748722	4.23038e-06	NA	NA
Tbc1d4	1.0255	0.0285081	NA	NA
Gpc6	-0.793046	2.5186e-06	NA	NA
Elof1	0.348702	0.0172476	NA	NA
Opcml	-1.76252	0.00972155	NA	NA
Adamts15	-1.95869	0.0115361	NA	NA
Esam	0.817168	0.0460547	NA	NA
CT025619.1	-1.42667	0.0334434	NA	NA
Ncam1	-1.37617	1.95589e-06	-1.08372	0.0110434
Cryab	1.48503	0.0348033	NA	NA
Zc3h12c	-0.604192	0.03212	NA	NA
Loxl1	-1.66486	0.00100666	NA	NA
Cd276	0.587933	0.0287547	NA	NA
Uaca	-0.454508	0.0186342	-0.922936	0.012948
Hacd3	0.475596	0.0223923	NA	NA
Pclaf	-0.565111	0.0305699	NA	NA
Ppib	-0.206963	0.0133082	NA	NA
Rora	-0.556272	0.0148653	NA	NA
Col12a1	1.56781	0.0334434	NA	NA
Filip1	0.98709	0.0481909	1.73995	0.00821897
Me1	-1.0939	0.000990431	NA	NA
Prss35	-3.53371	8.08381e-06	NA	NA
Atp1b3	0.333707	0.0460547	NA	NA
Ryk	-0.414067	0.00404806	NA	NA
Manf	-0.2959	0.0385317	NA	NA
Ip6k2	-0.43143	0.0409739	NA	NA
Stac	-3.13682	4.35659e-05	NA	NA
Rbms3	-0.690458	0.00413162	NA	NA
Cck	2.92909	0.00281996	3.48679	0.000437746
Ppia	-0.212231	0.0379757	NA	NA
Xpo1	-0.397524	9.04846e-07	NA	NA
Sptbn1	0.299756	0.0328537	NA	NA
Stc2	-1.08048	0.0158058	NA	NA
Med7	-0.471982	0.00116841	NA	NA
Rnf130	-0.375406	0.00335821	NA	NA
Adamts2	-1.38473	0.00132193	NA	NA
P4ha2	-0.631401	0.00286564	NA	NA
Fnip1	-0.358415	0.0432026	NA	NA
Hand1	-5.34629	4.64901e-54	-4.3818	3.61698e-24
Slc47a1	1.42092	0.0365709	NA	NA
Mfap4	-0.619863	0.0427317	NA	NA
Adora2b	-2.53763	0.0226293	NA	NA
Ubb	-0.131168	0.0165572	NA	NA
Pmp22	-1.72114	2.68982e-08	-1.85716	0.00145018
Myocd	1.29524	0.0233133	NA	NA
Myh10	-0.359568	0.0296724	NA	NA
Chd3	-0.471462	0.00339396	NA	NA
Tmem88	-0.971225	0.00030218	NA	NA
Atp1b2	0.591954	0.0437338	NA	NA
Inpp5k	0.652124	0.025906	NA	NA
Ywhae	-0.125316	0.00707198	NA	NA
Slc6a4	-2.05777	0.0137065	NA	NA
Ssh2	0.877704	1.54487e-06	NA	NA
Myo18a	0.561854	0.00961496	NA	NA
Fam222b	0.37039	0.0158596	NA	NA
Nlk	0.412067	1.56792e-05	NA	NA
Tmem98	-0.954306	0.000370598	-1.56663	0.00795723
Tbx4	-3.49993	0.008395	NA	NA
Gdpd1	0.499811	0.0477019	NA	NA
Akap1	0.469193	0.0354701	NA	NA
Mmd	0.777068	0.00961496	NA	NA
Spag9	0.272138	0.0100371	NA	NA
Col1a1	-1.96772	5.54426e-06	-1.44169	0.00188613
Kat7	-0.339481	0.025906	NA	NA
Gngt2	0.986421	0.0093421	NA	NA
Cavin1	0.691567	0.00317129	NA	NA
Fam171a2	0.715453	0.0243732	NA	NA
Rpl38	-0.163539	0.0406337	NA	NA
Slc9a3r1	-0.658863	0.045903	-1.11912	0.00803046
Jpt1	0.310645	0.00221993	NA	NA
H3f3b	-0.287653	2.41088e-05	NA	NA
Cygb	-1.53676	0.00313735	NA	NA
Chrm3	-2.12366	0.0417225	NA	NA
Ryr2	1.63948	0.00524722	1.92034	0.0056794
Gmpr	1.54988	0.000330508	NA	NA
Cap2	1.09391	0.0189836	1.52395	0.00304292
Dek	-0.277153	0.0427317	NA	NA
Id4	0.834312	0.0348033	NA	NA
Ror2	-0.465574	0.0432026	NA	NA
Pdlim7	0.515676	0.0171477	NA	NA
Pitx1	-3.89962	2.77109e-11	NA	NA
Idnk	0.692057	0.00257371	NA	NA
Gas1	-0.724283	0.0227104	NA	NA
Ctla2a	1.27982	0.00623324	NA	NA
Arrdc3	-0.980651	3.95828e-06	NA	NA
Polr3g	0.540881	0.0499849	NA	NA
Mef2c	0.672781	0.0113016	NA	NA
Hapln1	1.26176	0.00136566	NA	NA
Vcan	0.626195	0.000916498	NA	NA
Mast4	0.75434	1.7518e-06	NA	NA
Slc38a9	0.589074	0.00166953	NA	NA
Hcn1	1.54303	0.00398801	2.5664	0.00290592
Fam49a	0.855976	0.0150352	1.35464	0.0392823
Greb1	-0.791477	0.0428701	NA	NA
Pdia6	-0.342618	0.00413162	NA	NA
Odc1	-0.349065	0.0410118	NA	NA
Sntg2	-1.80247	0.0427261	NA	NA
Arl4a	0.622392	0.0091855	1.03407	0.0366814
G2e3	-0.393299	0.0122265	NA	NA
Baz1a	0.511647	0.00030218	NA	NA
Numb	0.366629	0.00151754	NA	NA
Dlk1	-2.25847	2.718e-32	-1.65509	0.00011013
Exoc3l4	1.47859	0.0118853	NA	NA
Tnfaip2	1.41728	4.37576e-07	NA	NA
Zfyve21	-0.477419	0.0312909	NA	NA
Adssl1	1.28941	0.00314557	2.31775	0.00203343
Crip1	1.33967	0.0091855	2.10547	0.0117976
Rapgef5	0.911667	0.0158058	NA	NA
Itgb8	0.948636	0.0159391	NA	NA
Lifr	0.515725	0.0437731	NA	NA
Sdc2	-1.05931	0.0001033	-0.904688	0.0407811
Cthrc1	-2.18408	5.35555e-08	NA	NA
Ext1	-0.292251	0.0460547	NA	NA
Enpp2	-2.94061	0.00851025	NA	NA
Col14a1	-1.74358	0.0286301	NA	NA
Fbxo32	1.54625	0.000985444	1.90534	0.0320963
Ndrg1	-1.63939	4.72043e-06	NA	NA
Ptk2	0.299464	0.0341408	NA	NA
Ly6e	-0.720583	0.0123344	NA	NA
Plec	0.554771	0.0157454	NA	NA
Cyth4	-2.48959	0.0428701	NA	NA
Triobp	-0.753764	0.000122596	NA	NA
Atf4	-0.277806	0.0489205	NA	NA
Tspo	0.337498	0.0238572	NA	NA
Fbln1	-0.547474	0.0226963	NA	NA
Zbed4	0.489058	0.0407888	NA	NA
Ano6	0.533103	0.00972819	NA	NA
Slc38a4	-0.441991	0.0226963	-0.711777	0.0038077
Krt8	-0.843612	0.0292171	-1.30599	0.00121545
Hoxc9	-3.89898	0.000122596	NA	NA
Hoxc8	-4.69978	5.81888e-06	NA	NA
Hoxc6	-4.07848	0.00154611	NA	NA
Hoxc4	-2.09248	0.0383642	NA	NA
Vasn	-1.35596	0.00030218	NA	NA
Snai2	-0.878808	0.000741231	-1.42122	0.00901329
Spidr	-0.4181	0.0290813	NA	NA
B3gnt5	-0.657242	0.0233133	NA	NA
Klhl6	0.717795	0.0305699	NA	NA
Mb21d2	-1.23997	1.60618e-08	-1.51665	0.000437746
Ppp1r2	0.45272	0.000301283	NA	NA
Ubxn7	-0.337553	0.0316068	NA	NA
Heg1	0.61033	0.00927277	NA	NA
Fstl1	0.41926	0.00164752	NA	NA
Lrrc58	0.281204	0.00678244	NA	NA
Arhgap31	0.938428	0.00440253	NA	NA
Igsf11	-1.67583	0.000131928	NA	NA
Gap43	0.804471	0.0226293	NA	NA
Ccdc80	-1.43444	3.03407e-07	NA	NA
Phldb2	-0.691435	0.0133873	-0.857818	0.0486653
Bbx	-0.303168	0.0183177	NA	NA
Dubr	-1.40568	0.010038	NA	NA
Cblb	0.612591	9.16586e-08	NA	NA
Tmem45a	-2.22644	4.35659e-05	NA	NA
Crybg3	0.671322	0.0242864	1.12821	0.00973607
Epha3	-2.70042	0.000373437	NA	NA
Adamts1	-0.497193	0.00455945	NA	NA
Slc5a3	0.613025	0.0437731	NA	NA
Erg	1.31056	0.0175917	NA	NA
Dscam	-1.71867	0.0385317	-2.22207	1.77995e-06
Qk	0.696307	0.00186665	NA	NA
Tcte2	0.658479	0.00450013	NA	NA
Afdn	0.458854	0.0221509	NA	NA
Zfp948	-0.691053	0.00972155	NA	NA
Hcfc1r1	0.759699	0.0172412	NA	NA
Slc9a3r2	0.890261	0.000378281	NA	NA
Kank3	0.706749	0.0215268	1.30602	0.0147508
Vegfa	-0.543437	0.0102437	NA	NA
Daam2	-1.37535	0.000330508	NA	NA
Tbc1d5	0.364934	0.0242864	NA	NA
Fbxl17	0.303998	0.0164153	NA	NA
Lbh	0.758307	0.0402688	NA	NA
Eml4	0.320646	0.00689508	NA	NA
Zfp36l2	-0.597629	0.00430305	-0.837561	0.0322052
Mib1	0.339242	0.0172838	NA	NA
1010001N08Rik	0.614646	0.049037	NA	NA
Zfp521	0.734221	0.00281996	0.978712	0.00695015
Galnt1	0.275409	0.0227104	NA	NA
Fhod3	0.960264	0.0253995	1.62071	0.00502097
Stard4	-0.677868	0.0125823	NA	NA
Cxxc5	-0.33044	0.0420811	NA	NA
Stk32a	2.09389	0.00297848	NA	NA
Zfp608	0.602542	0.00623324	NA	NA
Megf10	-1.8439	0.0499849	NA	NA
Fbn2	0.596516	0.0175552	NA	NA
Pdgfrb	-1.24633	0.000415622	NA	NA
Csf1r	-2.03347	0.0340055	NA	NA
Afap1l1	0.881037	0.00746557	NA	NA
Nedd4l	0.745962	0.00721246	NA	NA
Tshz1	-0.841665	0.00313735	NA	NA
Ehbp1l1	0.854493	0.00440246	NA	NA
Neat1	0.61539	0.00468254	NA	NA
Ahnak	-0.979681	0.00606924	-1.75232	2.51566e-08
Myrf	-2.11425	5.03249e-10	-2.28854	0.000181634
Tle4	-0.376383	0.0370119	NA	NA
Tmem2	0.895748	1.2675e-05	NA	NA
Trpm3	1.58208	0.0202052	NA	NA
Vldlr	-0.525755	0.0147019	NA	NA
Cd274	-2.45721	0.0147479	NA	NA
Sgms1	0.366746	0.0180855	NA	NA
Fas	-1.88014	0.00972819	NA	NA
Ifit2	-2.42714	0.00943755	NA	NA
Myof	-0.84048	0.0413976	NA	NA
Sorbs1	0.987007	4.87257e-08	NA	NA
Abcc2	-2.37583	0.0355627	NA	NA
Slf2	-0.513943	0.000808083	-0.707068	0.0179377
Psd	-1.50925	0.00188607	-2.04631	0.0340303
Smc3	-0.201256	0.0349181	NA	NA
Rbm20	1.0125	0.00516266	1.25038	0.0374653
Vti1a	0.316126	0.0391774	NA	NA
Spats2l	NA	NA	-0.945105	0.0331373
Bzw1	NA	NA	-0.373941	0.0170849
Nrp2	NA	NA	-1.25709	0.00736757
Myl1	NA	NA	2.65379	0.012296
Epb41l5	NA	NA	-0.571034	0.0322052
Nckap5	NA	NA	-1.35784	0.0186872
Rassf5	NA	NA	2.23553	0.0405009
Tnni1	NA	NA	1.50686	0.029138
Esrrg	NA	NA	1.78513	0.00652878
Atp5c1	NA	NA	0.434649	0.0160703
Prrx2	NA	NA	1.32407	0.00310701
Cobll1	NA	NA	-1.71555	1.25764e-09
Ttn	NA	NA	1.82399	0.0186872
Fjx1	NA	NA	-1.71373	0.000181634
Actc1	NA	NA	2.32979	0.00554626
Rrbp1	NA	NA	-0.696776	9.73785e-08
Gata5	NA	NA	2.21118	0.00480709
Gyg	NA	NA	1.89202	0.00598487
Rsrc1	NA	NA	0.527437	0.0103781
Mybphl	NA	NA	4.05575	0.00612324
Mob3b	NA	NA	-1.1531	0.00320245
Tpm2	NA	NA	0.786294	0.0117976
Slc24a2	NA	NA	2.40884	0.00462706
Hspb7	NA	NA	2.18963	0.00477593
Fbxo44	NA	NA	3.37989	0.0367523
Steap1	NA	NA	-2.25332	0.0182449
Sema3a	NA	NA	1.57478	0.00458538
Smarcd3	NA	NA	1.71609	0.00795723
Pcdh7	NA	NA	-1.26244	0.000839231
Mob1b	NA	NA	1.03699	0.00518625
Myo18b	NA	NA	2.47958	0.00203343
Kdelr2	NA	NA	-0.510551	0.0104086
Wnt2	NA	NA	1.36425	0.0476382
Ghrl	NA	NA	-2.91345	0.000139106
Gapdh	NA	NA	0.534861	0.00934268
Rassf8	NA	NA	1.43074	0.00232924
Tnnt1	NA	NA	2.95769	0.0103781
Tnni3	NA	NA	2.84764	0.0103744
Fxyd1	NA	NA	3.36491	0.0167273
Gpi1	NA	NA	0.945079	0.00047567
5430431A17Rik	NA	NA	2.00487	0.0178767
Hrc	NA	NA	2.31852	0.00203343
Ldha	NA	NA	0.792333	0.0105255
Csrp3	NA	NA	2.17721	0.00561789
Serpinh1	NA	NA	-0.53033	0.0109457
Tead1	NA	NA	-0.497187	0.0116922
Aldoa	NA	NA	0.798873	0.00380738
Chst15	NA	NA	-1.70579	0.00702036
Adam12	NA	NA	-1.4477	0.00408507
Dcbld1	NA	NA	-0.829981	0.0156181
Mif	NA	NA	0.618158	0.0015758
Aes	NA	NA	0.80219	0.031524
1500009L16Rik	NA	NA	-0.897065	0.0320559
Sorbs2	NA	NA	1.87764	0.0392401
Zfp827	NA	NA	1.1802	0.0207164
Rrad	NA	NA	2.55654	0.00795723
Ptprg	NA	NA	-0.654799	0.0147508
Lrmda	NA	NA	1.09662	0.0451584
Tnnc1	NA	NA	2.05811	0.0269721
Slc22a17	NA	NA	1.45227	0.0386795
Myh6	NA	NA	2.5355	0.00290592
Fitm1	NA	NA	1.76098	0.0464486
Abcc4	NA	NA	-1.41423	0.0357982
Cnn1	NA	NA	1.63793	0.00428573
Bmper	NA	NA	2.61484	2.45196e-05
Hspb2	NA	NA	3.07849	0.000477133
Exph5	NA	NA	-1.79655	0.0353707
Cox5a	NA	NA	0.479574	0.0258151
Igdcc3	NA	NA	-1.31549	0.0161368
Cgnl1	NA	NA	-0.671325	0.0389184
Cox7a2	NA	NA	0.376078	0.0366814
Cacna2d2	NA	NA	2.94877	0.000455453
Osbpl10	NA	NA	-0.936825	0.0392401
Higd1a	NA	NA	0.68928	0.0107341
Pgam2	NA	NA	3.04486	0.0056794
Myl7	NA	NA	2.5529	0.00795723
Mdh1	NA	NA	0.605281	0.00480709
Kcnip1	NA	NA	2.59411	0.00472448
Ebf1	NA	NA	1.38932	0.0367523
Eno3	NA	NA	1.48456	0.0056794
Tcap	NA	NA	2.939	0.0207164
Pnmt	NA	NA	3.70842	0.00290592
Igfbp4	NA	NA	-1.04614	0.0367523
Ptges3l	NA	NA	1.38335	0.0160703
Myl4	NA	NA	2.19563	0.00736757
Sdk2	NA	NA	1.33943	0.0348117
Pfkp	NA	NA	1.11652	0.00568668
Actn2	NA	NA	2.06795	0.0214049
Rbm24	NA	NA	1.65294	0.00702036
Ptch1	NA	NA	-1.05847	0.0201675
Cox7c	NA	NA	0.284226	0.0357982
Thbs4	NA	NA	3.02487	0.0392823
Homer1	NA	NA	0.761044	0.0191479
Map1b	NA	NA	1.00572	0.0117976
Ocln	NA	NA	-1.20595	0.0362281
Vsnl1	NA	NA	2.4261	0.0265968
Lamb1	NA	NA	-1.05263	0.000477133
Asb2	NA	NA	2.01876	0.0104086
Meg3	NA	NA	-0.783693	0.00862767
Rtl1	NA	NA	-1.59038	0.0178767
Crip2	NA	NA	1.66589	0.0419965
Ghr	NA	NA	-0.751129	0.0419965
Cox6c	NA	NA	0.291409	0.0367523
Zfpm2	NA	NA	1.34845	0.0177457
Myh9	NA	NA	-0.664723	0.0172567
Ndufa6	NA	NA	0.487212	0.00821897
Krt18	NA	NA	-1.19167	0.00561789
Srl	NA	NA	2.04329	0.00947641
Ezr	NA	NA	-0.838166	0.0186872
Cpne5	NA	NA	2.46797	0.00901329
H2-Ab1	NA	NA	2.01498	0.0392823
Cd2ap	NA	NA	-0.523509	0.0362896
Apobec2	NA	NA	2.94441	0.000188925
Map4k3	NA	NA	-0.665779	0.0386795
Slc8a1	NA	NA	2.07414	0.00736757
Epas1	NA	NA	-1.31775	0.00736757
Prelid2	NA	NA	1.00185	0.000359474
Slc26a2	NA	NA	-1.60562	0.0157618
Malt1	NA	NA	1.36906	0.00554626
Cox8a	NA	NA	0.395126	0.0389184
Pgm5	NA	NA	1.87349	0.0320559
Add3	NA	NA	1.14793	0.00695933
